# Supplementary material for: Cleavage of [Pd2(PP)2(μ-Cl)2][BArF24]2 (PP = Bis(phosphino)ferrocene, BArF24 = Tetrakis(3,5-bis(trifluoromethyl)phenyl)borate) with Monodentate Phosphines
Source: Molecules. 2024 Apr 29;29(9):2047. doi: 10.3390/molecules29092047 (PMC11085644; doi:10.3390/molecules29092047)
Supplement: Supplementary file 1 [file molecules-29-02047-s001.zip]

Archive with 7 entries (7 files):
- molecules-2956794-supplementary.pdf
- [Pd(dcpf)(PMe3)Cl][BArF24].cif
- [Pd(dfurpf)Cl(P(C6H4CF3)3)][BArF24].cif
- [Pd(dippf)(PMe3)Cl][BArF24].cif
- [Pd(dppf)(P(p-C6H4F)3)Cl][BArF24].cif
- [Pd(dppf)(PiPr3)Cl][BArF24].cif
- [Pd2(dppdtbpf)2Cl2][BArF24]2.cif
