# Supplementary material for: Cleavage of [Pd2(PP)2(μ-Cl)2][BArF24]2 (PP = Bis(phosphino)ferrocene, BArF24 = Tetrakis(3,5-bis(trifluoromethyl)phenyl)borate) with Monodentate Phosphines
Source: Molecules. 2024 Apr 29;29(9):2047. doi: 10.3390/molecules29092047 (PMC11085644; doi:10.3390/molecules29092047)
Supplement: Supplementary file 1 [file molecules-29-02047-s001.zip › [Pd(dcpf)(PMe3)Cl][BArF24].cif]

data_exp_22
_audit_creation_date               2024-03-17
_audit_creation_method
;
Olex2 1.5
(compiled 2024.02.16 svn.r378c4104 for OlexSys, GUI svn.r6928)
;
_shelx_SHELXL_version_number       '2019/3'
_audit_contact_author_address      ?
_audit_contact_author_email        ?
_audit_contact_author_name         ''
_audit_contact_author_phone        ?
_publ_contact_author_id_orcid      ?
_publ_section_references
;
Dolomanov, O.V., Bourhis, L.J., Gildea, R.J, Howard, J.A.K. & Puschmann, H.
 (2009), J. Appl. Cryst. 42, 339-341.

Sheldrick, G.M. (2015). Acta Cryst. A71, 3-8.

Sheldrick, G.M. (2015). Acta Cryst. C71, 3-8.
;
_chemical_name_common              ?
_chemical_name_systematic          ?
_chemical_formula_moiety          
 'C37 H61 Cl Fe P3 Pd, C32 H12 B F23.986, 1.5[CH2Cl2]'
_chemical_formula_sum              'C70.50 H76 B Cl4 F23.99 Fe P3 Pd'
_chemical_formula_weight           1786.85
_chemical_melting_point            ?
_chemical_oxdiff_formula           'C70  H75  B  F24  P4  Cl2 Fe  Pd'
_chemical_oxdiff_usercomment       '180 s exposure time; Redundant 5'
loop_
  _atom_type_symbol
  _atom_type_description
  _atom_type_scat_dispersion_real
  _atom_type_scat_dispersion_imag
  _atom_type_scat_source
 'C' 'C' 0.0033 0.0016 'International Tables Vol C Tables 4.2.6.8 and 6.1.1.4'
 'H' 'H' 0.0000 0.0000 'International Tables Vol C Tables 4.2.6.8 and 6.1.1.4'
 'B' 'B' 0.0013 0.0007 'International Tables Vol C Tables 4.2.6.8 and 6.1.1.4'
 'Cl' 'Cl' 0.1484 0.1585 'International Tables Vol C Tables 4.2.6.8 and 6.1.1.4'
 'F' 'F' 0.0171 0.0103 'International Tables Vol C Tables 4.2.6.8 and 6.1.1.4'
 'Fe' 'Fe' 0.3463 0.8444 'International Tables Vol C Tables 4.2.6.8 and 6.1.1.4'
 'P' 'P' 0.1023 0.0942 'International Tables Vol C Tables 4.2.6.8 and 6.1.1.4'
 'Pd' 'Pd' -0.9988 1.0072
 'International Tables Vol C Tables 4.2.6.8 and 6.1.1.4'

_shelx_space_group_comment
;
The symmetry employed for this shelxl refinement is uniquely defined
by the following loop, which should always be used as a source of
symmetry information in preference to the above space-group names.
They are only intended as comments.
;
_space_group_crystal_system        'triclinic'
_space_group_IT_number             2
_space_group_name_H-M_alt          'P -1'
_space_group_name_Hall             '-P 1'
loop_
  _space_group_symop_operation_xyz
 'x, y, z'
 '-x, -y, -z'

_cell_length_a                     14.5144(5)
_cell_length_b                     14.9919(4)
_cell_length_c                     18.4885(6)
_cell_angle_alpha                  105.066(3)
_cell_angle_beta                   105.113(3)
_cell_angle_gamma                  94.469(3)
_cell_volume                       3704.3(2)
_cell_formula_units_Z              2
_cell_measurement_reflns_used      20274
_cell_measurement_temperature      99.97(11)
_cell_measurement_theta_max        29.7520
_cell_measurement_theta_min        1.9650
_shelx_estimated_absorpt_T_max     0.936
_shelx_estimated_absorpt_T_min     0.858
_exptl_absorpt_coefficient_mu      0.750
_exptl_absorpt_correction_T_max    1.00000
_exptl_absorpt_correction_T_min    0.89675
_exptl_absorpt_correction_type     multi-scan
_exptl_absorpt_process_details
;
CrysAlisPro 1.171.41.122a (Rigaku Oxford Diffraction, 2021)
Empirical absorption correction using spherical harmonics,
implemented in SCALE3 ABSPACK scaling algorithm.
;
_exptl_absorpt_special_details     ?
_exptl_crystal_colour              red
_exptl_crystal_colour_primary      red
_exptl_crystal_density_diffrn      1.602
_exptl_crystal_density_meas        ?
_exptl_crystal_density_method      ?
_exptl_crystal_description         block
_exptl_crystal_F_000               1810
loop_
  _exptl_crystal_face_index_h
  _exptl_crystal_face_index_k
  _exptl_crystal_face_index_l
  _exptl_crystal_face_perp_dist
 0 0 0 0.0558
 0 0 0 0.0109
 -1 1 -1 0.0874
 -1 -3 2 0.0564
 1 0 -2 0.0574
 0 1 -2 0.0528
 0 1 -2 0.0624
 -1 1 1 0.0593
 2 -2 -1 0.0663
 1 -3 5 0.0824
 0 0 -5 0.0516
 -1 -1 1 0.0383
 -1 -1 2 0.0654

_exptl_crystal_size_max            0.21
_exptl_crystal_size_mid            0.15
_exptl_crystal_size_min            0.09
loop_
  _exptl_oxdiff_crystal_face_indexfrac_h
  _exptl_oxdiff_crystal_face_indexfrac_k
  _exptl_oxdiff_crystal_face_indexfrac_l
  _exptl_oxdiff_crystal_face_x
  _exptl_oxdiff_crystal_face_y
  _exptl_oxdiff_crystal_face_z
 -0.5000 -0.5000 0.0000 0.0271 -0.0271 -0.0004
 0.5000 0.5000 -0.0000 -0.0271 0.0271 0.0004
 -1.5000 0.5000 -1.0000 0.0304 -0.0484 -0.0752
 -1.5000 -3.5000 2.0000 0.1003 -0.1240 0.0977
 1.5000 -0.5000 -2.0000 0.0654 0.0776 0.0010
 0.5000 0.5000 -2.0000 0.0368 0.0466 -0.0491
 0.0000 1.0000 -2.0000 0.0224 0.0311 -0.0741
 -1.0000 1.0000 1.0000 -0.0606 -0.0408 -0.0254
 2.5000 -2.5000 -1.0000 0.1035 0.0873 0.1005
 1.0000 -3.0000 5.0000 -0.0482 -0.0409 0.2230
 -0.5000 -0.5000 -5.0000 0.1868 0.0216 -0.1239
 -1.0000 -1.0000 1.0000 0.0223 -0.0640 0.0240
 -1.5000 -0.5000 2.0000 -0.0240 -0.0892 0.0237

_exptl_transmission_factor_max     ?
_exptl_transmission_factor_min     ?
_diffrn_reflns_av_R_equivalents    0.0969
_diffrn_reflns_av_unetI/netI       0.1464
_diffrn_reflns_Laue_measured_fraction_full  0.992
_diffrn_reflns_Laue_measured_fraction_max  0.946
_diffrn_reflns_limit_h_max         20
_diffrn_reflns_limit_h_min         -20
_diffrn_reflns_limit_k_max         21
_diffrn_reflns_limit_k_min         -21
_diffrn_reflns_limit_l_max         26
_diffrn_reflns_limit_l_min         -26
_diffrn_reflns_number              104524
_diffrn_reflns_point_group_measured_fraction_full  0.992
_diffrn_reflns_point_group_measured_fraction_max  0.946
_diffrn_reflns_theta_full          25.000
_diffrn_reflns_theta_max           30.613
_diffrn_reflns_theta_min           2.107
_diffrn_ambient_environment        N~2~
_diffrn_ambient_temperature        99.97(11)
_diffrn_detector                   'Hybrid Pixel Array Detector'
_diffrn_detector_area_resol_mean   10.0000
_diffrn_measured_fraction_theta_full  0.992
_diffrn_measured_fraction_theta_max  0.946
_diffrn_measurement_details
;
List of Runs (angles in degrees, time in seconds):

  # Type    Start    End  Width  t~exp~   \w     \q     \k     \f   Frames
--------------------------------------------------------------------------
  1  \w    -74.00 110.00   0.50  180.00    --   20.00  54.00-120.00  368
  2  \w    -74.00 110.00   0.50  180.00    --   20.00  54.00-180.00  368
  3  \w    -74.00 110.00   0.50  180.00    --   20.00  54.00-180.00  368
  4  \w    -74.00 110.00   0.50  180.00    --   20.00  54.00 -60.00  368
  5  \w    -74.00 110.00   0.50  180.00    --   20.00  54.00 -30.00  368
  6  \w    -74.00 110.00   0.50  180.00    --   20.00  54.00  30.00  368
  7  \w    -74.00 110.00   0.50  180.00    --   20.00  54.00  30.00  368
  8  \w    -29.00 110.00   0.50  180.00    --   20.00  54.00 150.00  278
  9  \w    -73.00 109.00   0.50  180.00    --   20.00  54.00  90.00  364
;
_diffrn_measurement_device         'two-circle diffractometer'
_diffrn_measurement_device_type    'XtaLAB Mini II'
_diffrn_measurement_method         '\w scans'
_diffrn_orient_matrix_type        
 'CrysAlisPro convention (1999,Acta A55,543-557)'
_diffrn_orient_matrix_UB_11        -0.0127892000
_diffrn_orient_matrix_UB_12        -0.0414282000
_diffrn_orient_matrix_UB_13        -0.0319381000
_diffrn_orient_matrix_UB_21        0.0426302000
_diffrn_orient_matrix_UB_22        0.0116092000
_diffrn_orient_matrix_UB_23        -0.0097345000
_diffrn_orient_matrix_UB_31        0.0254098000
_diffrn_orient_matrix_UB_32        -0.0246908000
_diffrn_orient_matrix_UB_33        0.0247116000
_diffrn_radiation_monochromator    graphite
_diffrn_radiation_probe            x-ray
_diffrn_radiation_type             'Mo K\a'
_diffrn_radiation_wavelength       0.71073
_diffrn_source                     'fine-focus sealed X-ray tube'
_diffrn_source_type                'Rigaku (Mo) X-ray Source'
_reflns_Friedel_coverage           0.000
_reflns_Friedel_fraction_full      .
_reflns_Friedel_fraction_max       .
_reflns_number_gt                  11161
_reflns_number_total               21606
_reflns_special_details
;
 Reflections were merged by SHELXL according to the crystal
 class for the calculation of statistics and refinement.
 
 Structure factors included contributions from the .fab file.
 
 _reflns_Friedel_fraction is defined as the number of unique
 Friedel pairs measured divided by the number that would be
 possible theoretically, ignoring centric projections and
 systematic absences.
;
_reflns_threshold_expression       'I > 2\s(I)'
_computing_cell_refinement         'CrysAlisPro 1.171.41.122a (Rigaku OD, 2021)'
_computing_data_collection         'CrysAlisPro 1.171.41.122a (Rigaku OD, 2021)'
_computing_data_reduction          'CrysAlisPro 1.171.41.122a (Rigaku OD, 2021)'
_computing_molecular_graphics      'Olex2 1.5 (Dolomanov et al., 2009)'
_computing_publication_material    'Olex2 1.5 (Dolomanov et al., 2009)'
_computing_structure_refinement    'SHELXL 2019/3 (Sheldrick, 2015)'
_computing_structure_solution      'SHELXT 2018/2 (Sheldrick, 2018)'
_refine_diff_density_max           1.110
_refine_diff_density_min           -0.941
_refine_diff_density_rms           0.126
_refine_ls_extinction_coef         0.0006(2)
_refine_ls_extinction_expression  
 'Fc^*^=kFc[1+0.001xFc^2^\l^3^/sin(2\q)]^-1/4^'
_refine_ls_extinction_method       'SHELXL-2019/2 (Sheldrick 2019)'
_refine_ls_goodness_of_fit_ref     0.984
_refine_ls_hydrogen_treatment      constr
_refine_ls_matrix_type             full
_refine_ls_number_parameters       934
_refine_ls_number_reflns           21606
_refine_ls_number_restraints       3
_refine_ls_R_factor_all            0.1555
_refine_ls_R_factor_gt             0.0686
_refine_ls_restrained_S_all        0.984
_refine_ls_shift/su_max            0.000
_refine_ls_shift/su_mean           0.000
_refine_ls_structure_factor_coef   Fsqd
_refine_ls_weighting_details      
 'w=1/[\s^2^(Fo^2^)+(0.0866P)^2^] where P=(Fo^2^+2Fc^2^)/3'
_refine_ls_weighting_scheme        calc
_refine_ls_wR_factor_gt            0.1506
_refine_ls_wR_factor_ref           0.1800
_refine_special_details            ?
_olex2_refinement_description
;
1. Restrained distances
 F29-C51 \\sim F25-C51
 with sigma of 0.02
 F24-C51 \\sim F23-C51
 with sigma of 0.02
 C51-F28 \\sim C51-F27
 with sigma of 0.02
2. Rigid body (RIGU) restrains
 C13, H13A, H13B
 with sigma for 1-2 distances of 0.004 and sigma for 1-3 distances of 0.004
 F29, F24, F28
 with sigma for 1-2 distances of 0.004 and sigma for 1-3 distances of 0.004
 F25, F23, F27
 with sigma for 1-2 distances of 0.004 and sigma for 1-3 distances of 0.004
 F13, F16, F15, F10, F12, F11
 with sigma for 1-2 distances of 0.02 and sigma for 1-3 distances of 0.02
 F12, F10, F11
 with sigma for 1-2 distances of 0.004 and sigma for 1-3 distances of 0.004
3. Others
 Sof(F23)=Sof(F27)=Sof(F25)=1-FVAR(1)
 Sof(F29)=Sof(F24)=Sof(F28)=FVAR(1)
 Sof(F12)=Sof(F10)=Sof(F11)=FVAR(2)
4.a Ternary CH refined with riding coordinates:
 C26(H26), C4(H4), C32(H32), C10(H10)
4.b Secondary CH2 refined with riding coordinates:
 C30(H30A,H30B), C5(H5A,H5B), C9(H9A,H9B), C29(H29A,H29B), C31(H31A,H31B),
 C27(H27A,H27B), C11(H11A,H11B), C6(H6A,H6B), C13(H13A,H13B), C33(H33A,H33B),
 C7(H7A,H7B), C8(H8A,H8B), C14(H14A,H14B), C37(H37A,H37B), C34(H34A,H34B),
 C28(H28A,H28B), C35(H35A,H35B), C15(H15A,H15B), C36(H36A,H36B), C12(H12A,H12B)
4.c Aromatic/amide H refined with riding coordinates:
 C17(H17), C20(H20), C62(H62), C25(H25), C58(H58), C22(H22), C47(H47),
 C24(H24), C66(H66), C18(H18), C64(H64), C01U(H01U), C45(H45), C19(H19),
 C39(H39), C54(H54), C42(H42), C23(H23), C49(H49), C56(H56)
4.d Idealised Me refined as rotating group:
 C2(H2A,H2B,H2C), C3(H3A,H3B,H3C), C1(H1A,H1B,H1C)
;
_atom_sites_solution_hydrogens     geom
_atom_sites_solution_primary       dual
_atom_sites_solution_secondary     ?
loop_
  _atom_site_label
  _atom_site_type_symbol
  _atom_site_fract_x
  _atom_site_fract_y
  _atom_site_fract_z
  _atom_site_U_iso_or_equiv
  _atom_site_adp_type
  _atom_site_occupancy
  _atom_site_site_symmetry_order
  _atom_site_calc_flag
  _atom_site_refinement_flags_posn
  _atom_site_refinement_flags_adp
  _atom_site_refinement_flags_occupancy
  _atom_site_disorder_assembly
  _atom_site_disorder_group
 Pd1 Pd 0.80874(2) 0.18251(2) 0.09975(2) 0.02165(10) Uani 1 1 d . . . . .
 Fe1 Fe 0.87923(5) 0.19941(4) 0.35430(4) 0.02680(16) Uani 1 1 d . . . . .
 Cl1 Cl 0.85442(9) 0.08863(8) -0.00403(7) 0.0332(3) Uani 1 1 d . . . . .
 P1 P 0.91845(8) 0.10668(7) 0.17412(7) 0.0228(2) Uani 1 1 d . . . . .
 P2 P 0.74561(8) 0.26383(7) 0.19470(7) 0.0228(2) Uani 1 1 d . . . . .
 P3 P 0.73324(9) 0.24644(8) -0.00251(7) 0.0256(3) Uani 1 1 d . . . . .
 F9 F 0.8016(2) 0.87785(19) 0.50541(19) 0.0475(8) Uani 1 1 d . . . . .
 F6 F 0.1535(2) 0.3835(2) 0.41078(19) 0.0472(8) Uani 1 1 d . . . . .
 F13 F 0.4484(2) 0.4859(2) 0.0577(2) 0.0544(9) Uani 1 1 d . . . . .
 F2 F 0.5885(2) 0.3984(2) 0.40308(19) 0.0507(8) Uani 1 1 d . . . . .
 F19 F 0.0297(2) 0.5960(2) 0.1200(2) 0.0542(9) Uani 1 1 d . . . . .
 F16 F 0.3921(3) 0.3611(2) 0.0755(2) 0.0574(10) Uani 1 1 d . . . . .
 F15 F 0.3122(3) 0.4076(2) -0.01775(18) 0.0551(9) Uani 1 1 d . . . . .
 F7 F 0.8213(2) 0.7344(2) 0.4763(2) 0.0562(9) Uani 1 1 d . . . . .
 F8 F 0.7249(2) 0.7804(2) 0.54463(19) 0.0548(9) Uani 1 1 d . . . . .
 F20 F 0.2189(3) 0.9169(2) 0.2207(2) 0.0584(9) Uani 1 1 d . . . . .
 F1 F 0.4738(2) 0.3114(2) 0.30697(18) 0.0556(9) Uani 1 1 d . . . . .
 F4 F 0.1313(2) 0.5246(2) 0.4227(2) 0.0570(9) Uani 1 1 d . . . . .
 F18 F 0.0391(2) 0.4973(2) 0.1852(2) 0.0616(10) Uani 1 1 d . . . . .
 F3 F 0.4855(3) 0.3040(2) 0.4235(2) 0.0594(10) Uani 1 1 d . . . . .
 F5 F 0.2166(2) 0.4861(3) 0.51960(18) 0.0591(9) Uani 1 1 d . . . . .
 F17 F 0.0217(3) 0.4501(3) 0.0625(3) 0.0868(14) Uani 1 1 d . . . . .
 F22 F 0.2227(4) 1.0305(3) 0.3185(2) 0.0972(16) Uani 1 1 d . . . . .
 F21 F 0.3477(3) 1.0108(3) 0.2764(3) 0.1001(17) Uani 1 1 d . . . . .
 C26 C 0.6204(3) 0.2080(3) 0.1783(3) 0.0247(10) Uani 1 1 d . . . . .
 H26 H 0.598772 0.241968 0.223643 0.030 Uiso 1 1 calc R U . . .
 C30 C 0.4455(3) 0.1741(3) 0.0959(3) 0.0333(11) Uani 1 1 d . . . . .
 H30A H 0.423072 0.211729 0.138651 0.040 Uiso 1 1 calc R U . . .
 H30B H 0.402399 0.176900 0.045560 0.040 Uiso 1 1 calc R U . . .
 F12 F 0.6221(4) 0.8955(3) 0.2158(3) 0.107(2) Uani 0.995(7) 1 d . . P A 1
 C17 C 0.8480(3) 0.0607(3) 0.2951(3) 0.0264(10) Uani 1 1 d . . . . .
 H17 H 0.787109 0.027674 0.260946 0.032 Uiso 1 1 calc R U . . .
 C5 C 0.8093(3) -0.0755(3) 0.0999(3) 0.0320(11) Uani 1 1 d . . . . .
 H5A H 0.784244 -0.070342 0.145522 0.038 Uiso 1 1 calc R U . . .
 H5B H 0.766202 -0.048624 0.062948 0.038 Uiso 1 1 calc R U . . .
 C20 C 1.0020(3) 0.1463(3) 0.3436(3) 0.0286(10) Uani 1 1 d . . . . .
 H20 H 1.061930 0.180601 0.347734 0.034 Uiso 1 1 calc R U . . .
 C4 C 0.9115(3) -0.0203(3) 0.1272(3) 0.0231(9) Uani 1 1 d . . . . .
 H4 H 0.932770 -0.025747 0.079163 0.028 Uiso 1 1 calc R U . . .
 C32 C 0.7349(3) 0.3865(3) 0.1958(3) 0.0277(10) Uani 1 1 d . . . . .
 H32 H 0.686673 0.383942 0.145271 0.033 Uiso 1 1 calc R U . . .
 C16 C 0.9227(3) 0.1078(3) 0.2725(3) 0.0237(9) Uani 1 1 d . . . . .
 C68 C 0.3671(4) 0.4367(3) 0.0566(3) 0.0331(11) Uani 1 1 d . . . . .
 C63 C 0.3169(3) 0.4931(3) 0.1114(3) 0.0261(10) Uani 1 1 d . . . . .
 F10 F 0.7233(3) 0.8086(4) 0.2083(3) 0.124(3) Uani 0.995(7) 1 d . . P A 1
 C62 C 0.3737(3) 0.5536(3) 0.1826(3) 0.0264(10) Uani 1 1 d . . . . .
 H62 H 0.442078 0.559621 0.194896 0.032 Uiso 1 1 calc R U . . .
 C25 C 0.8964(3) 0.3300(3) 0.3453(3) 0.0303(11) Uani 1 1 d . . . . .
 H25 H 0.944208 0.355392 0.326346 0.036 Uiso 1 1 calc R U . . .
 C9 C 0.9820(3) -0.0652(3) 0.1792(3) 0.0317(11) Uani 1 1 d . . . . .
 H9A H 1.047885 -0.029359 0.195306 0.038 Uiso 1 1 calc R U . . .
 H9B H 0.962631 -0.063279 0.227054 0.038 Uiso 1 1 calc R U . . .
 C53 C 0.5060(3) 0.7047(3) 0.3319(3) 0.0260(10) Uani 1 1 d . . . . .
 C29 C 0.4390(3) 0.0732(3) 0.0980(3) 0.0345(12) Uani 1 1 d . . . . .
 H29A H 0.452665 0.033669 0.051240 0.041 Uiso 1 1 calc R U . . .
 H29B H 0.372727 0.050047 0.096971 0.041 Uiso 1 1 calc R U . . .
 C58 C 0.5824(3) 0.7233(3) 0.4010(3) 0.0291(10) Uani 1 1 d . . . . .
 H58 H 0.571946 0.704119 0.443705 0.035 Uiso 1 1 calc R U . . .
 C31 C 0.5496(3) 0.2165(3) 0.1050(3) 0.0316(11) Uani 1 1 d . . . . .
 H31A H 0.568962 0.184112 0.058655 0.038 Uiso 1 1 calc R U . . .
 H31B H 0.551689 0.283377 0.107187 0.038 Uiso 1 1 calc R U . . .
 F29 F 0.4201(18) 1.0269(7) 0.5817(11) 0.073(6) Uani 0.46(3) 1 d D . P B 1
 C48 C 0.3075(3) 0.9093(3) 0.3460(3) 0.0342(11) Uani 1 1 d . . . . .
 C22 C 0.7547(3) 0.2553(3) 0.3516(3) 0.0271(10) Uani 1 1 d . . . . .
 H22 H 0.691201 0.222299 0.338158 0.033 Uiso 1 1 calc R U . . .
 C27 C 0.6147(3) 0.1053(3) 0.1780(3) 0.0299(11) Uani 1 1 d . . . . .
 H27A H 0.659839 0.100442 0.226760 0.036 Uiso 1 1 calc R U . . .
 H27B H 0.634017 0.068449 0.133092 0.036 Uiso 1 1 calc R U . . .
 C21 C 0.8012(3) 0.2796(3) 0.2981(3) 0.0264(10) Uani 1 1 d . . . . .
 C11 C 1.0562(3) 0.2662(3) 0.2086(3) 0.0276(10) Uani 1 1 d . . . . .
 H11A H 1.032855 0.289855 0.254760 0.033 Uiso 1 1 calc R U . . .
 H11B H 1.016819 0.285928 0.164857 0.033 Uiso 1 1 calc R U . . .
 C47 C 0.3199(3) 0.8171(3) 0.3143(3) 0.0323(11) Uani 1 1 d . . . . .
 H47 H 0.302436 0.791593 0.258952 0.039 Uiso 1 1 calc R U . . .
 C6 C 0.8092(4) -0.1784(3) 0.0597(3) 0.0382(12) Uani 1 1 d . . . . .
 H6A H 0.743788 -0.213582 0.047640 0.046 Uiso 1 1 calc R U . . .
 H6B H 0.823896 -0.183745 0.009536 0.046 Uiso 1 1 calc R U . . .
 C24 C 0.9056(4) 0.3348(3) 0.4233(3) 0.0358(12) Uani 1 1 d . . . . .
 H24 H 0.960861 0.364309 0.466457 0.043 Uiso 1 1 calc R U . . .
 C38 C 0.3877(3) 0.5846(3) 0.3713(3) 0.0267(10) Uani 1 1 d . . . . .
 C66 C 0.2297(3) 0.5935(3) 0.2145(3) 0.0270(10) Uani 1 1 d . . . . .
 H66 H 0.198103 0.628703 0.248658 0.032 Uiso 1 1 calc R U . . .
 C40 C 0.4311(3) 0.4378(3) 0.3929(3) 0.0296(10) Uani 1 1 d . . . . .
 C13 C 1.2081(4) 0.2687(3) 0.1650(4) 0.0438(14) Uani 1 1 d . . . C 1
 H13A H 1.277877 0.294050 0.183389 0.053 Uiso 1 1 calc R U . C 1
 H13B H 1.178456 0.287627 0.117785 0.053 Uiso 1 1 calc R U . C 1
 C18 C 0.8816(3) 0.0723(3) 0.3767(3) 0.0311(11) Uani 1 1 d . . . . .
 H18 H 0.846474 0.049035 0.406456 0.037 Uiso 1 1 calc R U . . .
 C60 C 0.6355(4) 0.8089(4) 0.2115(4) 0.0435(14) Uani 1 1 d . . . . .
 C33 C 0.8307(3) 0.4403(3) 0.1973(3) 0.0303(11) Uani 1 1 d . . . . .
 H33A H 0.881397 0.442849 0.245733 0.036 Uiso 1 1 calc R U . . .
 H33B H 0.851485 0.407000 0.151985 0.036 Uiso 1 1 calc R U . . .
 C10 C 1.0434(3) 0.1594(3) 0.1860(3) 0.0270(10) Uani 1 1 d . . . . .
 H10 H 1.084429 0.144464 0.232559 0.032 Uiso 1 1 calc R U . . .
 C41 C 0.4944(4) 0.3643(3) 0.3826(3) 0.0366(12) Uani 1 1 d . . . . .
 C65 C 0.1743(3) 0.5313(3) 0.1443(3) 0.0286(10) Uani 1 1 d . . . . .
 C64 C 0.2163(3) 0.4801(3) 0.0909(3) 0.0281(10) Uani 1 1 d . . . . .
 H64 H 0.178019 0.437852 0.042474 0.034 Uiso 1 1 calc R U . . .
 C01U C 0.3786(3) 0.8027(3) 0.4428(3) 0.0284(10) Uani 1 1 d . . . . .
 H01U H 0.402108 0.766778 0.477169 0.034 Uiso 1 1 calc R U . . .
 C45 C 0.3087(4) 0.5688(3) 0.3983(3) 0.0308(11) Uani 1 1 d . . . . .
 H45 H 0.266905 0.614405 0.402197 0.037 Uiso 1 1 calc R U . . .
 C50 C 0.3663(3) 0.8946(3) 0.4746(3) 0.0309(11) Uani 1 1 d . . . . .
 C61 C 0.3315(3) 0.6063(3) 0.2371(3) 0.0267(10) Uani 1 1 d . . . . .
 C7 C 0.8817(4) -0.2224(3) 0.1090(3) 0.0373(12) Uani 1 1 d . . . . .
 H7A H 0.882849 -0.286874 0.078178 0.045 Uiso 1 1 calc R U . . .
 H7B H 0.861823 -0.226023 0.155610 0.045 Uiso 1 1 calc R U . . .
 C19 C 0.9751(3) 0.1239(4) 0.4064(3) 0.0346(12) Uani 1 1 d . . . . .
 H19 H 1.013910 0.141076 0.459411 0.042 Uiso 1 1 calc R U . . .
 C39 C 0.4495(3) 0.5172(3) 0.3705(3) 0.0270(10) Uani 1 1 d . . . . .
 H39 H 0.505425 0.526098 0.354041 0.032 Uiso 1 1 calc R U . . .
 C8 C 0.9822(4) -0.1659(3) 0.1351(3) 0.0352(12) Uani 1 1 d . . . . .
 H8A H 1.004714 -0.167426 0.088743 0.042 Uiso 1 1 calc R U . . .
 H8B H 1.027533 -0.194169 0.169395 0.042 Uiso 1 1 calc R U . . .
 F24 F 0.3212(13) 0.9221(17) 0.5886(10) 0.075(6) Uani 0.46(3) 1 d D . P B 1
 C14 C 1.1946(4) 0.1611(3) 0.1439(4) 0.0427(14) Uani 1 1 d . . . . .
 H14A H 1.221784 0.135996 0.100232 0.051 Uiso 1 1 calc R U . C 1
 H14B H 1.230014 0.142062 0.189595 0.051 Uiso 1 1 calc R U . C 1
 C37 C 0.6955(4) 0.4390(3) 0.2615(3) 0.0336(11) Uani 1 1 d . . . . .
 H37A H 0.631653 0.405259 0.256399 0.040 Uiso 1 1 calc R U . . .
 H37B H 0.739856 0.441333 0.312961 0.040 Uiso 1 1 calc R U . . .
 C54 C 0.5272(3) 0.7354(3) 0.2720(3) 0.0278(10) Uani 1 1 d . . . . .
 H54 H 0.477360 0.725663 0.224461 0.033 Uiso 1 1 calc R U . . .
 F11 F 0.5813(5) 0.7621(4) 0.1447(3) 0.152(3) Uani 0.995(7) 1 d . . P A 1
 C52 C 0.2737(4) 0.9670(4) 0.2907(4) 0.0474(14) Uani 1 1 d . . . . .
 C51 C 0.3925(4) 0.9363(3) 0.5617(3) 0.0379(12) Uani 1 1 d D . . . .
 C34 C 0.8186(4) 0.5401(3) 0.1940(3) 0.0339(11) Uani 1 1 d . . . . .
 H34A H 0.881459 0.574363 0.197362 0.041 Uiso 1 1 calc R U . . .
 H34B H 0.772199 0.537605 0.143373 0.041 Uiso 1 1 calc R U . . .
 C2 C 0.6525(4) 0.1567(3) -0.0866(3) 0.0347(12) Uani 1 1 d . . . . .
 H2A H 0.685132 0.102559 -0.099807 0.052 Uiso 1 1 calc R U . . .
 H2B H 0.634750 0.181803 -0.131414 0.052 Uiso 1 1 calc R U . . .
 H2C H 0.594016 0.137412 -0.073831 0.052 Uiso 1 1 calc R U . . .
 C46 C 0.3572(3) 0.7614(3) 0.3615(3) 0.0282(10) Uani 1 1 d . . . . .
 C42 C 0.3500(4) 0.4222(3) 0.4172(3) 0.0323(11) Uani 1 1 d . . . . .
 H42 H 0.337050 0.367233 0.431699 0.039 Uiso 1 1 calc R U . . .
 C28 C 0.5112(3) 0.0655(3) 0.1719(3) 0.0367(12) Uani 1 1 d . . . . .
 H28A H 0.508111 -0.000922 0.171080 0.044 Uiso 1 1 calc R U . . .
 H28B H 0.493569 0.100190 0.218465 0.044 Uiso 1 1 calc R U . . .
 C35 C 0.7821(4) 0.5924(3) 0.2612(3) 0.0408(13) Uani 1 1 d . . . . .
 H35A H 0.773119 0.655899 0.257266 0.049 Uiso 1 1 calc R U . . .
 H35B H 0.830299 0.598627 0.311936 0.049 Uiso 1 1 calc R U . . .
 C57 C 0.6735(3) 0.7695(3) 0.4087(3) 0.0310(11) Uani 1 1 d . . . . .
 C3 C 0.8267(4) 0.2907(3) -0.0384(3) 0.0348(11) Uani 1 1 d . . . . .
 H3A H 0.864312 0.348555 0.000102 0.052 Uiso 1 1 calc R U . . .
 H3B H 0.796987 0.303368 -0.088020 0.052 Uiso 1 1 calc R U . . .
 H3C H 0.869512 0.243995 -0.046818 0.052 Uiso 1 1 calc R U . . .
 C43 C 0.2883(4) 0.4881(3) 0.4199(3) 0.0317(11) Uani 1 1 d . . . . .
 C55 C 0.6181(4) 0.7795(3) 0.2794(3) 0.0300(11) Uani 1 1 d . . . . .
 C23 C 0.8202(4) 0.2891(4) 0.4278(3) 0.0384(12) Uani 1 1 d . . . . .
 H23 H 0.808227 0.282022 0.474264 0.046 Uiso 1 1 calc R U . . .
 C59 C 0.7537(4) 0.7895(3) 0.4831(3) 0.0378(12) Uani 1 1 d . . . . .
 C44 C 0.1987(4) 0.4700(4) 0.4442(3) 0.0422(13) Uani 1 1 d . . . . .
 C1 C 0.6610(4) 0.3421(3) -0.0004(3) 0.0343(11) Uani 1 1 d . . . . .
 H1A H 0.605278 0.327600 0.017528 0.051 Uiso 1 1 calc R U . . .
 H1B H 0.638428 0.349112 -0.053066 0.051 Uiso 1 1 calc R U . . .
 H1C H 0.700850 0.400442 0.035593 0.051 Uiso 1 1 calc R U . . .
 C49 C 0.3312(4) 0.9487(3) 0.4271(3) 0.0378(12) Uani 1 1 d . . . . .
 H49 H 0.323350 1.011385 0.448839 0.045 Uiso 1 1 calc R U . . .
 F28 F 0.4678(12) 0.9026(12) 0.5976(8) 0.062(5) Uani 0.46(3) 1 d D . P B 1
 C15 C 1.0872(4) 0.1205(3) 0.1199(3) 0.0410(13) Uani 1 1 d . . . . .
 H15A H 1.052540 0.136495 0.072447 0.049 Uiso 1 1 calc R U . . .
 H15B H 1.079787 0.051505 0.107344 0.049 Uiso 1 1 calc R U . . .
 C67 C 0.0675(4) 0.5190(4) 0.1274(3) 0.0413(13) Uani 1 1 d . . . . .
 C56 C 0.6920(3) 0.7981(3) 0.3478(3) 0.0314(11) Uani 1 1 d . . . . .
 H56 H 0.753867 0.829638 0.353051 0.038 Uiso 1 1 calc R U . . .
 C36 C 0.6856(4) 0.5385(3) 0.2574(3) 0.0392(13) Uani 1 1 d . . . . .
 H36A H 0.662852 0.572131 0.301486 0.047 Uiso 1 1 calc R U . . .
 H36B H 0.636597 0.535832 0.207987 0.047 Uiso 1 1 calc R U . . .
 C12 C 1.1622(4) 0.3086(3) 0.2279(4) 0.0460(14) Uani 1 1 d . . . . .
 H12A H 1.166546 0.376975 0.236511 0.055 Uiso 1 1 calc R U . C 1
 H12B H 1.199119 0.298121 0.277350 0.055 Uiso 1 1 calc R U . C 1
 B1 B 0.3961(4) 0.6646(3) 0.3265(3) 0.0259(11) Uani 1 1 d . . . . .
 F23 F 0.419(2) 0.8802(11) 0.6055(7) 0.104(6) Uani 0.54(3) 1 d D . P B 2
 F27 F 0.4565(13) 1.0128(13) 0.5913(10) 0.082(6) Uani 0.54(3) 1 d D . P B 2
 F25 F 0.3204(11) 0.9688(17) 0.5877(11) 0.089(6) Uani 0.54(3) 1 d D . P B 2

loop_
  _atom_site_aniso_label
  _atom_site_aniso_U_11
  _atom_site_aniso_U_22
  _atom_site_aniso_U_33
  _atom_site_aniso_U_23
  _atom_site_aniso_U_13
  _atom_site_aniso_U_12
 Pd1 0.02161(18) 0.01439(15) 0.03006(19) 0.00551(13) 0.00957(14) 0.00568(13)
 Fe1 0.0229(4) 0.0260(3) 0.0311(4) 0.0058(3) 0.0092(3) 0.0053(3)
 Cl1 0.0454(7) 0.0251(6) 0.0333(6) 0.0073(5) 0.0168(6) 0.0162(5)
 P1 0.0217(6) 0.0169(5) 0.0324(6) 0.0070(5) 0.0113(5) 0.0060(5)
 P2 0.0199(6) 0.0160(5) 0.0340(7) 0.0060(5) 0.0108(5) 0.0053(5)
 P3 0.0278(7) 0.0162(5) 0.0324(7) 0.0079(5) 0.0072(5) 0.0035(5)
 F9 0.0337(17) 0.0284(15) 0.065(2) 0.0019(15) 0.0017(15) -0.0029(13)
 F6 0.0424(19) 0.0388(17) 0.062(2) 0.0055(16) 0.0294(16) -0.0007(15)
 F13 0.053(2) 0.0392(18) 0.071(2) -0.0038(16) 0.0401(18) -0.0018(16)
 F2 0.0347(18) 0.0419(18) 0.070(2) 0.0129(17) 0.0086(16) 0.0121(15)
 F19 0.0299(17) 0.0486(19) 0.090(3) 0.0303(19) 0.0150(17) 0.0125(15)
 F16 0.090(3) 0.0359(17) 0.068(2) 0.0243(16) 0.043(2) 0.0387(18)
 F15 0.066(2) 0.053(2) 0.0339(18) -0.0056(15) 0.0093(16) 0.0202(18)
 F7 0.0406(19) 0.0392(18) 0.072(2) 0.0016(16) -0.0005(17) 0.0182(15)
 F8 0.042(2) 0.062(2) 0.0441(19) 0.0044(17) 0.0026(16) -0.0142(16)
 F20 0.061(2) 0.052(2) 0.054(2) 0.0134(18) 0.0009(18) 0.0263(18)
 F1 0.065(2) 0.0444(19) 0.047(2) -0.0036(15) 0.0100(17) 0.0280(17)
 F4 0.048(2) 0.051(2) 0.089(3) 0.0247(19) 0.041(2) 0.0196(17)
 F18 0.0310(18) 0.069(2) 0.103(3) 0.047(2) 0.0281(19) 0.0064(17)
 F3 0.070(2) 0.051(2) 0.084(3) 0.043(2) 0.038(2) 0.0289(18)
 F5 0.054(2) 0.076(3) 0.0401(19) 0.0022(17) 0.0230(16) -0.0116(19)
 F17 0.035(2) 0.076(3) 0.100(3) -0.029(2) -0.002(2) -0.0078(19)
 F22 0.160(4) 0.071(3) 0.062(3) 0.016(2) 0.020(3) 0.087(3)
 F21 0.058(3) 0.119(4) 0.131(4) 0.097(3) -0.012(3) -0.015(3)
 C26 0.021(2) 0.018(2) 0.037(3) 0.0077(19) 0.012(2) 0.0054(18)
 C30 0.022(3) 0.029(2) 0.053(3) 0.018(2) 0.011(2) 0.005(2)
 F12 0.159(5) 0.092(3) 0.139(4) 0.090(3) 0.086(4) 0.077(3)
 C17 0.024(2) 0.019(2) 0.039(3) 0.009(2) 0.012(2) 0.0052(18)
 C5 0.027(3) 0.021(2) 0.046(3) 0.007(2) 0.009(2) 0.004(2)
 C20 0.019(2) 0.028(2) 0.039(3) 0.008(2) 0.010(2) 0.0031(19)
 C4 0.023(2) 0.0165(19) 0.033(2) 0.0070(18) 0.0122(19) 0.0066(18)
 C32 0.026(2) 0.017(2) 0.040(3) 0.0044(19) 0.014(2) 0.0078(18)
 C16 0.022(2) 0.021(2) 0.030(2) 0.0068(19) 0.0104(19) 0.0090(18)
 C68 0.042(3) 0.023(2) 0.037(3) 0.008(2) 0.017(2) 0.006(2)
 C63 0.032(3) 0.015(2) 0.032(3) 0.0057(18) 0.011(2) 0.0023(19)
 F10 0.078(3) 0.228(6) 0.179(5) 0.174(5) 0.093(4) 0.092(4)
 C62 0.026(2) 0.022(2) 0.031(2) 0.0091(19) 0.006(2) 0.0016(19)
 C25 0.023(2) 0.024(2) 0.041(3) 0.003(2) 0.011(2) 0.0030(19)
 C9 0.030(3) 0.020(2) 0.046(3) 0.008(2) 0.011(2) 0.009(2)
 C53 0.023(2) 0.021(2) 0.034(3) 0.0036(19) 0.012(2) 0.0083(18)
 C29 0.018(2) 0.026(2) 0.055(3) 0.010(2) 0.006(2) 0.003(2)
 C58 0.028(3) 0.021(2) 0.037(3) 0.003(2) 0.012(2) 0.0075(19)
 C31 0.024(3) 0.027(2) 0.045(3) 0.014(2) 0.009(2) 0.007(2)
 F29 0.137(17) 0.014(5) 0.050(7) -0.005(4) 0.017(10) 0.001(7)
 C48 0.023(3) 0.028(2) 0.051(3) 0.009(2) 0.013(2) 0.006(2)
 C22 0.021(2) 0.026(2) 0.034(3) 0.004(2) 0.013(2) 0.0050(19)
 C27 0.024(2) 0.020(2) 0.045(3) 0.010(2) 0.008(2) 0.0059(19)
 C21 0.025(2) 0.018(2) 0.036(3) 0.0050(19) 0.010(2) 0.0061(18)
 C11 0.025(2) 0.017(2) 0.041(3) 0.0016(19) 0.018(2) 0.0017(18)
 C47 0.025(3) 0.028(2) 0.042(3) 0.005(2) 0.011(2) 0.007(2)
 C6 0.041(3) 0.019(2) 0.044(3) 0.000(2) 0.005(2) 0.001(2)
 C24 0.035(3) 0.032(3) 0.034(3) 0.000(2) 0.008(2) 0.007(2)
 C38 0.023(2) 0.025(2) 0.027(2) 0.0002(19) 0.0057(19) -0.0001(19)
 C66 0.026(3) 0.023(2) 0.033(3) 0.009(2) 0.010(2) 0.0038(19)
 C40 0.032(3) 0.025(2) 0.027(2) 0.0026(19) 0.006(2) 0.004(2)
 C13 0.038(3) 0.032(3) 0.065(4) 0.009(3) 0.026(3) 0.001(2)
 C18 0.029(3) 0.035(3) 0.039(3) 0.017(2) 0.018(2) 0.009(2)
 C60 0.033(3) 0.037(3) 0.067(4) 0.021(3) 0.020(3) 0.003(2)
 C33 0.029(3) 0.023(2) 0.046(3) 0.008(2) 0.022(2) 0.008(2)
 C10 0.024(2) 0.020(2) 0.042(3) 0.010(2) 0.016(2) 0.0051(19)
 C41 0.041(3) 0.031(3) 0.037(3) 0.009(2) 0.009(2) 0.008(2)
 C65 0.024(2) 0.021(2) 0.037(3) 0.010(2) 0.004(2) 0.0000(19)
 C64 0.034(3) 0.015(2) 0.030(2) 0.0037(18) 0.005(2) -0.0001(19)
 C01U 0.022(2) 0.028(2) 0.038(3) 0.009(2) 0.014(2) 0.0059(19)
 C45 0.033(3) 0.024(2) 0.036(3) 0.002(2) 0.018(2) 0.003(2)
 C50 0.022(2) 0.026(2) 0.044(3) 0.005(2) 0.015(2) 0.004(2)
 C61 0.026(3) 0.021(2) 0.037(3) 0.010(2) 0.013(2) 0.0060(19)
 C7 0.040(3) 0.020(2) 0.053(3) 0.009(2) 0.017(3) 0.006(2)
 C19 0.024(3) 0.046(3) 0.040(3) 0.018(2) 0.011(2) 0.013(2)
 C39 0.024(2) 0.025(2) 0.028(2) -0.0004(19) 0.009(2) 0.0032(19)
 C8 0.037(3) 0.021(2) 0.052(3) 0.014(2) 0.016(3) 0.014(2)
 F24 0.055(8) 0.107(13) 0.045(6) -0.010(9) 0.033(5) -0.049(10)
 C14 0.030(3) 0.030(3) 0.076(4) 0.011(3) 0.032(3) 0.006(2)
 C37 0.038(3) 0.020(2) 0.048(3) 0.005(2) 0.025(2) 0.012(2)
 C54 0.022(2) 0.019(2) 0.043(3) 0.004(2) 0.015(2) 0.0027(18)
 F11 0.199(6) 0.168(6) 0.049(3) 0.011(3) 0.031(3) -0.126(5)
 C52 0.045(4) 0.036(3) 0.062(4) 0.018(3) 0.011(3) 0.014(3)
 C51 0.044(3) 0.025(2) 0.044(3) 0.001(2) 0.021(3) 0.006(2)
 C34 0.031(3) 0.020(2) 0.055(3) 0.010(2) 0.023(2) 0.005(2)
 C2 0.037(3) 0.025(2) 0.036(3) 0.011(2) -0.002(2) 0.000(2)
 C46 0.023(2) 0.025(2) 0.037(3) 0.006(2) 0.012(2) 0.0041(19)
 C42 0.040(3) 0.022(2) 0.033(3) 0.004(2) 0.015(2) 0.000(2)
 C28 0.029(3) 0.024(2) 0.059(3) 0.014(2) 0.015(3) 0.002(2)
 C35 0.040(3) 0.012(2) 0.074(4) 0.008(2) 0.027(3) 0.005(2)
 C57 0.024(2) 0.021(2) 0.043(3) 0.001(2) 0.008(2) 0.0071(19)
 C3 0.037(3) 0.032(3) 0.043(3) 0.016(2) 0.020(2) 0.002(2)
 C43 0.036(3) 0.027(2) 0.032(3) 0.001(2) 0.020(2) 0.000(2)
 C55 0.033(3) 0.017(2) 0.043(3) 0.004(2) 0.020(2) 0.007(2)
 C23 0.041(3) 0.039(3) 0.039(3) 0.006(2) 0.021(3) 0.014(2)
 C59 0.028(3) 0.022(2) 0.050(3) -0.005(2) 0.007(2) -0.002(2)
 C44 0.049(4) 0.033(3) 0.051(4) 0.006(3) 0.032(3) 0.005(3)
 C1 0.038(3) 0.027(2) 0.042(3) 0.014(2) 0.011(2) 0.011(2)
 C49 0.033(3) 0.030(3) 0.054(3) 0.009(2) 0.021(3) 0.013(2)
 F28 0.071(9) 0.074(9) 0.025(5) -0.004(4) -0.004(5) 0.051(7)
 C15 0.042(3) 0.028(3) 0.056(3) 0.006(2) 0.024(3) 0.007(2)
 C67 0.033(3) 0.034(3) 0.048(3) 0.006(3) 0.005(3) -0.001(2)
 C56 0.021(2) 0.021(2) 0.051(3) 0.005(2) 0.015(2) 0.0042(19)
 C36 0.039(3) 0.023(2) 0.061(4) 0.006(2) 0.026(3) 0.014(2)
 C12 0.042(3) 0.024(3) 0.073(4) 0.004(3) 0.028(3) -0.001(2)
 B1 0.021(3) 0.022(2) 0.032(3) 0.000(2) 0.010(2) 0.005(2)
 F23 0.221(19) 0.056(7) 0.060(6) 0.016(5) 0.073(10) 0.060(10)
 F27 0.055(8) 0.120(12) 0.043(5) -0.001(7) 0.011(5) -0.054(7)
 F25 0.046(7) 0.110(12) 0.080(7) -0.036(9) 0.035(5) 0.000(8)

_geom_special_details
;
 All esds (except the esd in the dihedral angle between two l.s. planes)
 are estimated using the full covariance matrix.  The cell esds are taken
 into account individually in the estimation of esds in distances, angles
 and torsion angles; correlations between esds in cell parameters are only
 used when they are defined by crystal symmetry.  An approximate (isotropic)
 treatment of cell esds is used for estimating esds involving l.s. planes.
;
loop_
  _geom_bond_atom_site_label_1
  _geom_bond_atom_site_label_2
  _geom_bond_distance
  _geom_bond_site_symmetry_2
  _geom_bond_publ_flag
 Pd1 Cl1 2.3468(12) . ?
 Pd1 P1 2.3815(11) . ?
 Pd1 P2 2.3038(12) . ?
 Pd1 P3 2.3915(12) . ?
 Fe1 C17 2.035(4) . ?
 Fe1 C20 2.043(4) . ?
 Fe1 C16 2.031(4) . ?
 Fe1 C25 2.010(5) . ?
 Fe1 C22 2.045(4) . ?
 Fe1 C21 2.014(4) . ?
 Fe1 C24 2.043(5) . ?
 Fe1 C18 2.053(5) . ?
 Fe1 C19 2.063(5) . ?
 Fe1 C23 2.056(5) . ?
 P1 C4 1.858(4) . ?
 P1 C16 1.799(5) . ?
 P1 C10 1.854(5) . ?
 P2 C26 1.855(4) . ?
 P2 C32 1.854(4) . ?
 P2 C21 1.814(5) . ?
 P3 C2 1.822(5) . ?
 P3 C3 1.811(5) . ?
 P3 C1 1.839(4) . ?
 F9 C59 1.353(5) . ?
 F6 C44 1.317(6) . ?
 F13 C68 1.333(6) . ?
 F2 C41 1.339(6) . ?
 F19 C67 1.339(6) . ?
 F16 C68 1.320(5) . ?
 F15 C68 1.333(6) . ?
 F7 C59 1.340(5) . ?
 F8 C59 1.345(6) . ?
 F20 C52 1.317(7) . ?
 F1 C41 1.356(6) . ?
 F4 C44 1.370(6) . ?
 F18 C67 1.344(6) . ?
 F3 C41 1.340(5) . ?
 F5 C44 1.302(6) . ?
 F17 C67 1.335(6) . ?
 F22 C52 1.332(6) . ?
 F21 C52 1.334(7) . ?
 C26 H26 1.0000 . ?
 C26 C31 1.515(6) . ?
 C26 C27 1.534(6) . ?
 C30 H30A 0.9900 . ?
 C30 H30B 0.9900 . ?
 C30 C29 1.521(6) . ?
 C30 C31 1.541(6) . ?
 F12 C60 1.313(6) . ?
 C17 H17 0.9500 . ?
 C17 C16 1.456(6) . ?
 C17 C18 1.418(6) . ?
 C5 H5A 0.9900 . ?
 C5 H5B 0.9900 . ?
 C5 C4 1.530(6) . ?
 C5 C6 1.528(6) . ?
 C20 H20 0.9500 . ?
 C20 C16 1.450(6) . ?
 C20 C19 1.424(6) . ?
 C4 H4 1.0000 . ?
 C4 C9 1.534(6) . ?
 C32 H32 1.0000 . ?
 C32 C33 1.542(6) . ?
 C32 C37 1.535(6) . ?
 C68 C63 1.520(6) . ?
 C63 C62 1.390(6) . ?
 C63 C64 1.394(6) . ?
 F10 C60 1.292(6) . ?
 C62 H62 0.9500 . ?
 C62 C61 1.413(6) . ?
 C25 H25 0.9500 . ?
 C25 C21 1.452(6) . ?
 C25 C24 1.396(7) . ?
 C9 H9A 0.9900 . ?
 C9 H9B 0.9900 . ?
 C9 C8 1.519(6) . ?
 C53 C58 1.403(6) . ?
 C53 C54 1.396(6) . ?
 C53 B1 1.630(7) . ?
 C29 H29A 0.9900 . ?
 C29 H29B 0.9900 . ?
 C29 C28 1.526(7) . ?
 C58 H58 0.9500 . ?
 C58 C57 1.399(6) . ?
 C31 H31A 0.9900 . ?
 C31 H31B 0.9900 . ?
 F29 C51 1.311(12) . ?
 C48 C47 1.400(6) . ?
 C48 C52 1.517(7) . ?
 C48 C49 1.397(7) . ?
 C22 H22 0.9500 . ?
 C22 C21 1.437(6) . ?
 C22 C23 1.414(7) . ?
 C27 H27A 0.9900 . ?
 C27 H27B 0.9900 . ?
 C27 C28 1.537(6) . ?
 C11 H11A 0.9900 . ?
 C11 H11B 0.9900 . ?
 C11 C10 1.529(6) . ?
 C11 C12 1.530(7) . ?
 C47 H47 0.9500 . ?
 C47 C46 1.399(6) . ?
 C6 H6A 0.9900 . ?
 C6 H6B 0.9900 . ?
 C6 C7 1.515(7) . ?
 C24 H24 0.9500 . ?
 C24 C23 1.401(7) . ?
 C38 C45 1.392(6) . ?
 C38 C39 1.402(6) . ?
 C38 B1 1.639(7) . ?
 C66 H66 0.9500 . ?
 C66 C65 1.382(6) . ?
 C66 C61 1.411(6) . ?
 C40 C41 1.494(6) . ?
 C40 C39 1.387(6) . ?
 C40 C42 1.390(7) . ?
 C13 H13A 0.9900 . ?
 C13 H13B 0.9900 . ?
 C13 C14 1.542(7) . ?
 C13 C12 1.502(7) . ?
 C18 H18 0.9500 . ?
 C18 C19 1.403(7) . ?
 C60 F11 1.261(7) . ?
 C60 C55 1.507(7) . ?
 C33 H33A 0.9900 . ?
 C33 H33B 0.9900 . ?
 C33 C34 1.535(6) . ?
 C10 H10 1.0000 . ?
 C10 C15 1.526(7) . ?
 C65 C64 1.388(7) . ?
 C65 C67 1.486(7) . ?
 C64 H64 0.9500 . ?
 C01U H01U 0.9500 . ?
 C01U C50 1.396(6) . ?
 C01U C46 1.408(6) . ?
 C45 H45 0.9500 . ?
 C45 C43 1.404(6) . ?
 C50 C51 1.500(7) . ?
 C50 C49 1.374(7) . ?
 C61 B1 1.639(7) . ?
 C7 H7A 0.9900 . ?
 C7 H7B 0.9900 . ?
 C7 C8 1.518(7) . ?
 C19 H19 0.9500 . ?
 C39 H39 0.9500 . ?
 C8 H8A 0.9900 . ?
 C8 H8B 0.9900 . ?
 F24 C51 1.286(14) . ?
 C14 H14A 0.9900 . ?
 C14 H14B 0.9900 . ?
 C14 C15 1.532(7) . ?
 C37 H37A 0.9900 . ?
 C37 H37B 0.9900 . ?
 C37 C36 1.528(6) . ?
 C54 H54 0.9500 . ?
 C54 C55 1.386(6) . ?
 C51 F28 1.332(11) . ?
 C51 F23 1.324(11) . ?
 C51 F27 1.311(13) . ?
 C51 F25 1.336(13) . ?
 C34 H34A 0.9900 . ?
 C34 H34B 0.9900 . ?
 C34 C35 1.530(7) . ?
 C2 H2A 0.9800 . ?
 C2 H2B 0.9800 . ?
 C2 H2C 0.9800 . ?
 C46 B1 1.635(6) . ?
 C42 H42 0.9500 . ?
 C42 C43 1.384(6) . ?
 C28 H28A 0.9900 . ?
 C28 H28B 0.9900 . ?
 C35 H35A 0.9900 . ?
 C35 H35B 0.9900 . ?
 C35 C36 1.537(7) . ?
 C57 C59 1.494(7) . ?
 C57 C56 1.384(7) . ?
 C3 H3A 0.9800 . ?
 C3 H3B 0.9800 . ?
 C3 H3C 0.9800 . ?
 C43 C44 1.508(7) . ?
 C55 C56 1.375(7) . ?
 C23 H23 0.9500 . ?
 C1 H1A 0.9800 . ?
 C1 H1B 0.9800 . ?
 C1 H1C 0.9800 . ?
 C49 H49 0.9500 . ?
 C15 H15A 0.9900 . ?
 C15 H15B 0.9900 . ?
 C56 H56 0.9500 . ?
 C36 H36A 0.9900 . ?
 C36 H36B 0.9900 . ?
 C12 H12A 0.9900 . ?
 C12 H12B 0.9900 . ?

loop_
  _geom_angle_atom_site_label_1
  _geom_angle_atom_site_label_2
  _geom_angle_atom_site_label_3
  _geom_angle
  _geom_angle_site_symmetry_1
  _geom_angle_site_symmetry_3
  _geom_angle_publ_flag
 Cl1 Pd1 P1 82.33(4) . . ?
 Cl1 Pd1 P3 80.28(4) . . ?
 P1 Pd1 P3 160.64(4) . . ?
 P2 Pd1 Cl1 173.05(5) . . ?
 P2 Pd1 P1 100.30(4) . . ?
 P2 Pd1 P3 97.96(4) . . ?
 C17 Fe1 C20 69.17(18) . . ?
 C17 Fe1 C22 110.29(18) . . ?
 C17 Fe1 C24 173.6(2) . . ?
 C17 Fe1 C18 40.60(18) . . ?
 C17 Fe1 C19 68.1(2) . . ?
 C17 Fe1 C23 134.9(2) . . ?
 C20 Fe1 C22 172.81(19) . . ?
 C20 Fe1 C24 113.3(2) . . ?
 C20 Fe1 C18 68.15(19) . . ?
 C20 Fe1 C19 40.59(18) . . ?
 C20 Fe1 C23 144.8(2) . . ?
 C16 Fe1 C17 41.97(17) . . ?
 C16 Fe1 C20 41.69(17) . . ?
 C16 Fe1 C22 133.19(18) . . ?
 C16 Fe1 C24 143.6(2) . . ?
 C16 Fe1 C18 69.62(18) . . ?
 C16 Fe1 C19 69.49(19) . . ?
 C16 Fe1 C23 173.5(2) . . ?
 C25 Fe1 C17 145.61(19) . . ?
 C25 Fe1 C20 106.74(19) . . ?
 C25 Fe1 C16 111.75(18) . . ?
 C25 Fe1 C22 69.43(18) . . ?
 C25 Fe1 C21 42.29(18) . . ?
 C25 Fe1 C24 40.29(19) . . ?
 C25 Fe1 C18 171.2(2) . . ?
 C25 Fe1 C19 131.7(2) . . ?
 C25 Fe1 C23 68.1(2) . . ?
 C22 Fe1 C18 116.43(19) . . ?
 C22 Fe1 C19 146.39(19) . . ?
 C22 Fe1 C23 40.34(19) . . ?
 C21 Fe1 C17 113.84(18) . . ?
 C21 Fe1 C20 131.70(19) . . ?
 C21 Fe1 C16 106.28(18) . . ?
 C21 Fe1 C22 41.46(17) . . ?
 C21 Fe1 C24 69.30(19) . . ?
 C21 Fe1 C18 146.40(19) . . ?
 C21 Fe1 C19 171.75(19) . . ?
 C21 Fe1 C23 69.0(2) . . ?
 C24 Fe1 C22 68.06(19) . . ?
 C24 Fe1 C18 134.0(2) . . ?
 C24 Fe1 C19 109.6(2) . . ?
 C24 Fe1 C23 40.0(2) . . ?
 C18 Fe1 C19 39.86(19) . . ?
 C18 Fe1 C23 111.6(2) . . ?
 C23 Fe1 C19 115.7(2) . . ?
 C4 P1 Pd1 114.85(14) . . ?
 C16 P1 Pd1 123.05(14) . . ?
 C16 P1 C4 101.05(19) . . ?
 C16 P1 C10 102.5(2) . . ?
 C10 P1 Pd1 108.41(14) . . ?
 C10 P1 C4 105.11(19) . . ?
 C26 P2 Pd1 110.03(15) . . ?
 C32 P2 Pd1 114.90(15) . . ?
 C32 P2 C26 104.59(19) . . ?
 C21 P2 Pd1 122.05(14) . . ?
 C21 P2 C26 102.9(2) . . ?
 C21 P2 C32 100.4(2) . . ?
 C2 P3 Pd1 111.71(15) . . ?
 C2 P3 C1 99.6(2) . . ?
 C3 P3 Pd1 107.88(17) . . ?
 C3 P3 C2 105.2(2) . . ?
 C3 P3 C1 99.5(2) . . ?
 C1 P3 Pd1 130.18(17) . . ?
 P2 C26 H26 106.8 . . ?
 C31 C26 P2 113.4(3) . . ?
 C31 C26 H26 106.8 . . ?
 C31 C26 C27 110.1(4) . . ?
 C27 C26 P2 112.4(3) . . ?
 C27 C26 H26 106.8 . . ?
 H30A C30 H30B 107.9 . . ?
 C29 C30 H30A 109.3 . . ?
 C29 C30 H30B 109.3 . . ?
 C29 C30 C31 111.7(4) . . ?
 C31 C30 H30A 109.3 . . ?
 C31 C30 H30B 109.3 . . ?
 Fe1 C17 H17 126.5 . . ?
 C16 C17 Fe1 68.9(2) . . ?
 C16 C17 H17 125.8 . . ?
 C18 C17 Fe1 70.4(3) . . ?
 C18 C17 H17 125.8 . . ?
 C18 C17 C16 108.4(4) . . ?
 H5A C5 H5B 108.1 . . ?
 C4 C5 H5A 109.5 . . ?
 C4 C5 H5B 109.5 . . ?
 C6 C5 H5A 109.5 . . ?
 C6 C5 H5B 109.5 . . ?
 C6 C5 C4 110.7(4) . . ?
 Fe1 C20 H20 126.7 . . ?
 C16 C20 Fe1 68.7(2) . . ?
 C16 C20 H20 125.7 . . ?
 C19 C20 Fe1 70.5(3) . . ?
 C19 C20 H20 125.7 . . ?
 C19 C20 C16 108.6(4) . . ?
 P1 C4 H4 106.5 . . ?
 C5 C4 P1 113.9(3) . . ?
 C5 C4 H4 106.5 . . ?
 C5 C4 C9 110.8(4) . . ?
 C9 C4 P1 112.1(3) . . ?
 C9 C4 H4 106.5 . . ?
 P2 C32 H32 106.6 . . ?
 C33 C32 P2 111.6(3) . . ?
 C33 C32 H32 106.6 . . ?
 C37 C32 P2 113.2(3) . . ?
 C37 C32 H32 106.6 . . ?
 C37 C32 C33 111.6(4) . . ?
 P1 C16 Fe1 130.0(2) . . ?
 C17 C16 Fe1 69.2(2) . . ?
 C17 C16 P1 125.6(3) . . ?
 C20 C16 Fe1 69.6(2) . . ?
 C20 C16 P1 128.5(3) . . ?
 C20 C16 C17 105.6(4) . . ?
 F13 C68 C63 111.9(4) . . ?
 F16 C68 F13 106.1(4) . . ?
 F16 C68 F15 106.4(4) . . ?
 F16 C68 C63 112.3(4) . . ?
 F15 C68 F13 106.8(4) . . ?
 F15 C68 C63 112.8(4) . . ?
 C62 C63 C68 118.3(4) . . ?
 C62 C63 C64 121.9(4) . . ?
 C64 C63 C68 119.7(4) . . ?
 C63 C62 H62 119.4 . . ?
 C63 C62 C61 121.2(4) . . ?
 C61 C62 H62 119.4 . . ?
 Fe1 C25 H25 125.5 . . ?
 C21 C25 Fe1 69.0(2) . . ?
 C21 C25 H25 125.9 . . ?
 C24 C25 Fe1 71.1(3) . . ?
 C24 C25 H25 125.9 . . ?
 C24 C25 C21 108.2(4) . . ?
 C4 C9 H9A 109.6 . . ?
 C4 C9 H9B 109.6 . . ?
 H9A C9 H9B 108.1 . . ?
 C8 C9 C4 110.3(4) . . ?
 C8 C9 H9A 109.6 . . ?
 C8 C9 H9B 109.6 . . ?
 C58 C53 B1 122.0(4) . . ?
 C54 C53 C58 115.7(4) . . ?
 C54 C53 B1 121.8(4) . . ?
 C30 C29 H29A 109.6 . . ?
 C30 C29 H29B 109.6 . . ?
 C30 C29 C28 110.5(4) . . ?
 H29A C29 H29B 108.1 . . ?
 C28 C29 H29A 109.6 . . ?
 C28 C29 H29B 109.6 . . ?
 C53 C58 H58 119.2 . . ?
 C57 C58 C53 121.7(5) . . ?
 C57 C58 H58 119.2 . . ?
 C26 C31 C30 111.8(4) . . ?
 C26 C31 H31A 109.3 . . ?
 C26 C31 H31B 109.3 . . ?
 C30 C31 H31A 109.3 . . ?
 C30 C31 H31B 109.3 . . ?
 H31A C31 H31B 107.9 . . ?
 C47 C48 C52 118.4(5) . . ?
 C49 C48 C47 120.6(5) . . ?
 C49 C48 C52 120.9(4) . . ?
 Fe1 C22 H22 127.2 . . ?
 C21 C22 Fe1 68.1(2) . . ?
 C21 C22 H22 126.0 . . ?
 C23 C22 Fe1 70.3(3) . . ?
 C23 C22 H22 126.0 . . ?
 C23 C22 C21 108.0(4) . . ?
 C26 C27 H27A 109.7 . . ?
 C26 C27 H27B 109.7 . . ?
 C26 C27 C28 110.0(4) . . ?
 H27A C27 H27B 108.2 . . ?
 C28 C27 H27A 109.7 . . ?
 C28 C27 H27B 109.7 . . ?
 P2 C21 Fe1 131.5(2) . . ?
 C25 C21 Fe1 68.7(2) . . ?
 C25 C21 P2 127.1(4) . . ?
 C22 C21 Fe1 70.4(2) . . ?
 C22 C21 P2 126.3(3) . . ?
 C22 C21 C25 106.2(4) . . ?
 H11A C11 H11B 108.0 . . ?
 C10 C11 H11A 109.4 . . ?
 C10 C11 H11B 109.4 . . ?
 C10 C11 C12 111.3(4) . . ?
 C12 C11 H11A 109.4 . . ?
 C12 C11 H11B 109.4 . . ?
 C48 C47 H47 119.0 . . ?
 C46 C47 C48 121.9(5) . . ?
 C46 C47 H47 119.0 . . ?
 C5 C6 H6A 109.0 . . ?
 C5 C6 H6B 109.0 . . ?
 H6A C6 H6B 107.8 . . ?
 C7 C6 C5 113.1(4) . . ?
 C7 C6 H6A 109.0 . . ?
 C7 C6 H6B 109.0 . . ?
 Fe1 C24 H24 127.0 . . ?
 C25 C24 Fe1 68.6(3) . . ?
 C25 C24 H24 125.5 . . ?
 C25 C24 C23 109.0(5) . . ?
 C23 C24 Fe1 70.5(3) . . ?
 C23 C24 H24 125.5 . . ?
 C45 C38 C39 116.2(4) . . ?
 C45 C38 B1 121.6(4) . . ?
 C39 C38 B1 121.0(4) . . ?
 C65 C66 H66 118.9 . . ?
 C65 C66 C61 122.1(4) . . ?
 C61 C66 H66 118.9 . . ?
 C39 C40 C41 118.8(4) . . ?
 C39 C40 C42 120.8(4) . . ?
 C42 C40 C41 120.1(4) . . ?
 H13A C13 H13B 108.1 . . ?
 C14 C13 H13A 109.5 . . ?
 C14 C13 H13B 109.5 . . ?
 C12 C13 H13A 109.5 . . ?
 C12 C13 H13B 109.5 . . ?
 C12 C13 C14 110.8(4) . . ?
 Fe1 C18 H18 126.6 . . ?
 C17 C18 Fe1 69.0(2) . . ?
 C17 C18 H18 125.5 . . ?
 C19 C18 Fe1 70.5(3) . . ?
 C19 C18 C17 108.9(4) . . ?
 C19 C18 H18 125.5 . . ?
 F12 C60 C55 112.3(5) . . ?
 F10 C60 F12 103.5(5) . . ?
 F10 C60 C55 113.5(5) . . ?
 F11 C60 F12 104.0(6) . . ?
 F11 C60 F10 106.8(6) . . ?
 F11 C60 C55 115.6(5) . . ?
 C32 C33 H33A 109.5 . . ?
 C32 C33 H33B 109.5 . . ?
 H33A C33 H33B 108.1 . . ?
 C34 C33 C32 110.7(4) . . ?
 C34 C33 H33A 109.5 . . ?
 C34 C33 H33B 109.5 . . ?
 P1 C10 H10 105.1 . . ?
 C11 C10 P1 112.2(3) . . ?
 C11 C10 H10 105.1 . . ?
 C15 C10 P1 117.2(3) . . ?
 C15 C10 C11 111.0(4) . . ?
 C15 C10 H10 105.1 . . ?
 F2 C41 F1 104.6(4) . . ?
 F2 C41 C40 113.9(4) . . ?
 F1 C41 C40 112.5(4) . . ?
 F3 C41 F2 106.8(4) . . ?
 F3 C41 F1 105.7(4) . . ?
 F3 C41 C40 112.6(4) . . ?
 C66 C65 C64 121.5(4) . . ?
 C66 C65 C67 118.2(4) . . ?
 C64 C65 C67 120.2(4) . . ?
 C63 C64 H64 121.4 . . ?
 C65 C64 C63 117.2(4) . . ?
 C65 C64 H64 121.4 . . ?
 C50 C01U H01U 119.0 . . ?
 C50 C01U C46 122.1(4) . . ?
 C46 C01U H01U 119.0 . . ?
 C38 C45 H45 118.7 . . ?
 C38 C45 C43 122.6(4) . . ?
 C43 C45 H45 118.7 . . ?
 C01U C50 C51 120.2(4) . . ?
 C49 C50 C01U 121.0(5) . . ?
 C49 C50 C51 118.9(4) . . ?
 C62 C61 B1 121.7(4) . . ?
 C66 C61 C62 115.9(4) . . ?
 C66 C61 B1 121.6(4) . . ?
 C6 C7 H7A 109.4 . . ?
 C6 C7 H7B 109.4 . . ?
 C6 C7 C8 111.0(4) . . ?
 H7A C7 H7B 108.0 . . ?
 C8 C7 H7A 109.4 . . ?
 C8 C7 H7B 109.4 . . ?
 Fe1 C19 H19 127.2 . . ?
 C20 C19 Fe1 68.9(3) . . ?
 C20 C19 H19 125.8 . . ?
 C18 C19 Fe1 69.7(3) . . ?
 C18 C19 C20 108.5(4) . . ?
 C18 C19 H19 125.8 . . ?
 C38 C39 H39 119.1 . . ?
 C40 C39 C38 121.9(4) . . ?
 C40 C39 H39 119.1 . . ?
 C9 C8 H8A 109.5 . . ?
 C9 C8 H8B 109.5 . . ?
 C7 C8 C9 110.8(4) . . ?
 C7 C8 H8A 109.5 . . ?
 C7 C8 H8B 109.5 . . ?
 H8A C8 H8B 108.1 . . ?
 C13 C14 H14A 109.6 . . ?
 C13 C14 H14B 109.6 . . ?
 H14A C14 H14B 108.1 . . ?
 C15 C14 C13 110.4(4) . . ?
 C15 C14 H14A 109.6 . . ?
 C15 C14 H14B 109.6 . . ?
 C32 C37 H37A 109.6 . . ?
 C32 C37 H37B 109.6 . . ?
 H37A C37 H37B 108.1 . . ?
 C36 C37 C32 110.4(4) . . ?
 C36 C37 H37A 109.6 . . ?
 C36 C37 H37B 109.6 . . ?
 C53 C54 H54 118.8 . . ?
 C55 C54 C53 122.4(5) . . ?
 C55 C54 H54 118.8 . . ?
 F20 C52 F22 106.5(5) . . ?
 F20 C52 F21 104.0(5) . . ?
 F20 C52 C48 113.7(5) . . ?
 F22 C52 F21 108.5(5) . . ?
 F22 C52 C48 111.8(5) . . ?
 F21 C52 C48 111.8(5) . . ?
 F29 C51 C50 111.0(10) . . ?
 F29 C51 F28 105.4(10) . . ?
 F24 C51 F29 107.6(12) . . ?
 F24 C51 C50 112.1(9) . . ?
 F24 C51 F28 109.6(11) . . ?
 F28 C51 C50 110.8(7) . . ?
 F23 C51 C50 117.2(7) . . ?
 F23 C51 F25 100.9(10) . . ?
 F27 C51 C50 115.9(9) . . ?
 F27 C51 F23 107.0(11) . . ?
 F27 C51 F25 98.9(9) . . ?
 F25 C51 C50 114.4(9) . . ?
 C33 C34 H34A 109.5 . . ?
 C33 C34 H34B 109.5 . . ?
 H34A C34 H34B 108.0 . . ?
 C35 C34 C33 110.9(4) . . ?
 C35 C34 H34A 109.5 . . ?
 C35 C34 H34B 109.5 . . ?
 P3 C2 H2A 109.5 . . ?
 P3 C2 H2B 109.5 . . ?
 P3 C2 H2C 109.5 . . ?
 H2A C2 H2B 109.5 . . ?
 H2A C2 H2C 109.5 . . ?
 H2B C2 H2C 109.5 . . ?
 C47 C46 C01U 116.0(4) . . ?
 C47 C46 B1 121.7(4) . . ?
 C01U C46 B1 121.0(4) . . ?
 C40 C42 H42 120.6 . . ?
 C43 C42 C40 118.9(4) . . ?
 C43 C42 H42 120.6 . . ?
 C29 C28 C27 111.3(4) . . ?
 C29 C28 H28A 109.4 . . ?
 C29 C28 H28B 109.4 . . ?
 C27 C28 H28A 109.4 . . ?
 C27 C28 H28B 109.4 . . ?
 H28A C28 H28B 108.0 . . ?
 C34 C35 H35A 109.7 . . ?
 C34 C35 H35B 109.7 . . ?
 C34 C35 C36 109.7(4) . . ?
 H35A C35 H35B 108.2 . . ?
 C36 C35 H35A 109.7 . . ?
 C36 C35 H35B 109.7 . . ?
 C58 C57 C59 120.9(5) . . ?
 C56 C57 C58 121.0(5) . . ?
 C56 C57 C59 118.1(5) . . ?
 P3 C3 H3A 109.5 . . ?
 P3 C3 H3B 109.5 . . ?
 P3 C3 H3C 109.5 . . ?
 H3A C3 H3B 109.5 . . ?
 H3A C3 H3C 109.5 . . ?
 H3B C3 H3C 109.5 . . ?
 C45 C43 C44 121.4(4) . . ?
 C42 C43 C45 119.6(4) . . ?
 C42 C43 C44 118.9(4) . . ?
 C54 C55 C60 119.1(5) . . ?
 C56 C55 C60 119.5(5) . . ?
 C56 C55 C54 121.3(5) . . ?
 Fe1 C23 H23 127.0 . . ?
 C22 C23 Fe1 69.4(3) . . ?
 C22 C23 H23 125.7 . . ?
 C24 C23 Fe1 69.5(3) . . ?
 C24 C23 C22 108.7(5) . . ?
 C24 C23 H23 125.7 . . ?
 F9 C59 C57 112.0(4) . . ?
 F7 C59 F9 105.0(4) . . ?
 F7 C59 F8 106.9(4) . . ?
 F7 C59 C57 112.5(4) . . ?
 F8 C59 F9 105.6(4) . . ?
 F8 C59 C57 114.2(4) . . ?
 F6 C44 F4 104.7(5) . . ?
 F6 C44 C43 112.4(4) . . ?
 F4 C44 C43 112.5(4) . . ?
 F5 C44 F6 107.6(4) . . ?
 F5 C44 F4 106.2(4) . . ?
 F5 C44 C43 112.9(5) . . ?
 P3 C1 H1A 109.5 . . ?
 P3 C1 H1B 109.5 . . ?
 P3 C1 H1C 109.5 . . ?
 H1A C1 H1B 109.5 . . ?
 H1A C1 H1C 109.5 . . ?
 H1B C1 H1C 109.5 . . ?
 C48 C49 H49 120.8 . . ?
 C50 C49 C48 118.4(4) . . ?
 C50 C49 H49 120.8 . . ?
 C10 C15 C14 110.5(4) . . ?
 C10 C15 H15A 109.5 . . ?
 C10 C15 H15B 109.5 . . ?
 C14 C15 H15A 109.5 . . ?
 C14 C15 H15B 109.5 . . ?
 H15A C15 H15B 108.1 . . ?
 F19 C67 F18 105.0(4) . . ?
 F19 C67 C65 113.7(4) . . ?
 F18 C67 C65 111.8(4) . . ?
 F17 C67 F19 106.9(5) . . ?
 F17 C67 F18 105.6(5) . . ?
 F17 C67 C65 113.1(5) . . ?
 C57 C56 H56 121.1 . . ?
 C55 C56 C57 117.9(5) . . ?
 C55 C56 H56 121.1 . . ?
 C37 C36 C35 111.6(4) . . ?
 C37 C36 H36A 109.3 . . ?
 C37 C36 H36B 109.3 . . ?
 C35 C36 H36A 109.3 . . ?
 C35 C36 H36B 109.3 . . ?
 H36A C36 H36B 108.0 . . ?
 C11 C12 H12A 108.8 . . ?
 C11 C12 H12B 108.8 . . ?
 C13 C12 C11 113.6(5) . . ?
 C13 C12 H12A 108.8 . . ?
 C13 C12 H12B 108.8 . . ?
 H12A C12 H12B 107.7 . . ?
 C53 B1 C38 114.7(4) . . ?
 C53 B1 C61 112.9(4) . . ?
 C53 B1 C46 101.1(4) . . ?
 C38 B1 C61 100.3(3) . . ?
 C46 B1 C38 115.2(4) . . ?
 C46 B1 C61 113.3(4) . . ?

loop_
  _geom_torsion_atom_site_label_1
  _geom_torsion_atom_site_label_2
  _geom_torsion_atom_site_label_3
  _geom_torsion_atom_site_label_4
  _geom_torsion
  _geom_torsion_site_symmetry_1
  _geom_torsion_site_symmetry_2
  _geom_torsion_site_symmetry_3
  _geom_torsion_site_symmetry_4
  _geom_torsion_publ_flag
 Pd1 P1 C4 C5 -51.7(4) . . . . ?
 Pd1 P1 C4 C9 -178.4(3) . . . . ?
 Pd1 P1 C16 Fe1 -23.3(4) . . . . ?
 Pd1 P1 C16 C17 68.5(4) . . . . ?
 Pd1 P1 C16 C20 -118.2(4) . . . . ?
 Pd1 P1 C10 C11 45.2(4) . . . . ?
 Pd1 P1 C10 C15 -84.9(3) . . . . ?
 Pd1 P2 C26 C31 -67.9(3) . . . . ?
 Pd1 P2 C26 C27 57.8(3) . . . . ?
 Pd1 P2 C32 C33 -51.2(4) . . . . ?
 Pd1 P2 C32 C37 -178.2(3) . . . . ?
 Pd1 P2 C21 Fe1 -29.9(4) . . . . ?
 Pd1 P2 C21 C25 63.6(4) . . . . ?
 Pd1 P2 C21 C22 -125.3(3) . . . . ?
 Fe1 C17 C16 P1 -125.0(3) . . . . ?
 Fe1 C17 C16 C20 60.4(3) . . . . ?
 Fe1 C17 C18 C19 -59.3(3) . . . . ?
 Fe1 C20 C16 P1 125.5(3) . . . . ?
 Fe1 C20 C16 C17 -60.1(3) . . . . ?
 Fe1 C20 C19 C18 58.6(3) . . . . ?
 Fe1 C25 C21 P2 -126.7(3) . . . . ?
 Fe1 C25 C21 C22 60.8(3) . . . . ?
 Fe1 C25 C24 C23 -59.0(3) . . . . ?
 Fe1 C22 C21 P2 127.7(3) . . . . ?
 Fe1 C22 C21 C25 -59.7(3) . . . . ?
 Fe1 C22 C23 C24 58.6(3) . . . . ?
 Fe1 C24 C23 C22 -58.5(3) . . . . ?
 Fe1 C18 C19 C20 -58.1(3) . . . . ?
 P1 C4 C9 C8 -173.6(3) . . . . ?
 P1 C10 C15 C14 -171.7(3) . . . . ?
 P2 C26 C31 C30 -176.9(3) . . . . ?
 P2 C26 C27 C28 174.8(3) . . . . ?
 P2 C32 C33 C34 177.1(3) . . . . ?
 P2 C32 C37 C36 -178.2(4) . . . . ?
 F13 C68 C63 C62 -37.6(6) . . . . ?
 F13 C68 C63 C64 145.2(4) . . . . ?
 F16 C68 C63 C62 81.7(5) . . . . ?
 F16 C68 C63 C64 -95.5(5) . . . . ?
 F15 C68 C63 C62 -158.0(4) . . . . ?
 F15 C68 C63 C64 24.8(6) . . . . ?
 C26 P2 C32 C33 -172.0(3) . . . . ?
 C26 P2 C32 C37 61.1(4) . . . . ?
 C26 P2 C21 Fe1 94.1(3) . . . . ?
 C26 P2 C21 C25 -172.4(4) . . . . ?
 C26 P2 C21 C22 -1.3(4) . . . . ?
 C26 C27 C28 C29 58.4(5) . . . . ?
 C30 C29 C28 C27 -56.4(5) . . . . ?
 F12 C60 C55 C54 92.8(6) . . . . ?
 F12 C60 C55 C56 -86.2(6) . . . . ?
 C17 C18 C19 Fe1 58.5(3) . . . . ?
 C17 C18 C19 C20 0.3(5) . . . . ?
 C5 C4 C9 C8 58.0(5) . . . . ?
 C5 C6 C7 C8 -53.7(6) . . . . ?
 C4 P1 C16 Fe1 -152.9(3) . . . . ?
 C4 P1 C16 C17 -61.2(4) . . . . ?
 C4 P1 C16 C20 112.2(4) . . . . ?
 C4 P1 C10 C11 168.5(3) . . . . ?
 C4 P1 C10 C15 38.4(4) . . . . ?
 C4 C5 C6 C7 52.8(6) . . . . ?
 C4 C9 C8 C7 -58.8(5) . . . . ?
 C32 P2 C26 C31 56.0(4) . . . . ?
 C32 P2 C26 C27 -178.3(3) . . . . ?
 C32 P2 C21 Fe1 -158.2(3) . . . . ?
 C32 P2 C21 C25 -64.7(4) . . . . ?
 C32 P2 C21 C22 106.4(4) . . . . ?
 C32 C33 C34 C35 56.6(6) . . . . ?
 C32 C37 C36 C35 -56.5(6) . . . . ?
 C16 P1 C4 C5 83.0(4) . . . . ?
 C16 P1 C4 C9 -43.7(4) . . . . ?
 C16 P1 C10 C11 -86.2(4) . . . . ?
 C16 P1 C10 C15 143.6(4) . . . . ?
 C16 C17 C18 Fe1 58.5(3) . . . . ?
 C16 C17 C18 C19 -0.8(5) . . . . ?
 C16 C20 C19 Fe1 -58.3(3) . . . . ?
 C16 C20 C19 C18 0.3(5) . . . . ?
 C68 C63 C62 C61 -178.4(4) . . . . ?
 C68 C63 C64 C65 178.1(4) . . . . ?
 C63 C62 C61 C66 -0.1(6) . . . . ?
 C63 C62 C61 B1 170.0(4) . . . . ?
 F10 C60 C55 C54 -150.1(5) . . . . ?
 F10 C60 C55 C56 30.8(7) . . . . ?
 C62 C63 C64 C65 1.0(6) . . . . ?
 C62 C61 B1 C53 32.4(6) . . . . ?
 C62 C61 B1 C38 -90.1(5) . . . . ?
 C62 C61 B1 C46 146.6(4) . . . . ?
 C25 C24 C23 Fe1 57.9(3) . . . . ?
 C25 C24 C23 C22 -0.6(5) . . . . ?
 C53 C58 C57 C59 179.5(4) . . . . ?
 C53 C58 C57 C56 -0.4(6) . . . . ?
 C53 C54 C55 C60 178.9(4) . . . . ?
 C53 C54 C55 C56 -2.1(7) . . . . ?
 C29 C30 C31 C26 -54.8(6) . . . . ?
 C58 C53 C54 C55 1.4(6) . . . . ?
 C58 C53 B1 C38 -40.6(6) . . . . ?
 C58 C53 B1 C61 -154.7(4) . . . . ?
 C58 C53 B1 C46 84.0(5) . . . . ?
 C58 C57 C59 F9 -135.0(4) . . . . ?
 C58 C57 C59 F7 107.0(5) . . . . ?
 C58 C57 C59 F8 -15.1(6) . . . . ?
 C58 C57 C56 C55 -0.2(6) . . . . ?
 C31 C26 C27 C28 -57.7(5) . . . . ?
 C31 C30 C29 C28 54.1(6) . . . . ?
 C48 C47 C46 C01U 2.0(7) . . . . ?
 C48 C47 C46 B1 -164.9(4) . . . . ?
 C27 C26 C31 C30 56.2(5) . . . . ?
 C21 P2 C26 C31 160.5(3) . . . . ?
 C21 P2 C26 C27 -73.7(4) . . . . ?
 C21 P2 C32 C33 81.6(4) . . . . ?
 C21 P2 C32 C37 -45.4(4) . . . . ?
 C21 C25 C24 Fe1 59.3(3) . . . . ?
 C21 C25 C24 C23 0.2(5) . . . . ?
 C21 C22 C23 Fe1 -57.8(3) . . . . ?
 C21 C22 C23 C24 0.7(5) . . . . ?
 C11 C10 C15 C14 57.5(5) . . . . ?
 C47 C48 C52 F20 29.7(7) . . . . ?
 C47 C48 C52 F22 150.3(5) . . . . ?
 C47 C48 C52 F21 -87.7(6) . . . . ?
 C47 C48 C49 C50 -0.5(7) . . . . ?
 C47 C46 B1 C53 84.2(5) . . . . ?
 C47 C46 B1 C38 -151.6(4) . . . . ?
 C47 C46 B1 C61 -36.9(6) . . . . ?
 C6 C5 C4 P1 178.2(3) . . . . ?
 C6 C5 C4 C9 -54.4(5) . . . . ?
 C6 C7 C8 C9 56.3(6) . . . . ?
 C24 C25 C21 Fe1 -60.6(3) . . . . ?
 C24 C25 C21 P2 172.7(3) . . . . ?
 C24 C25 C21 C22 0.2(5) . . . . ?
 C38 C45 C43 C42 2.1(7) . . . . ?
 C38 C45 C43 C44 -176.2(5) . . . . ?
 C66 C65 C64 C63 0.6(6) . . . . ?
 C66 C65 C67 F19 64.9(6) . . . . ?
 C66 C65 C67 F18 -53.8(6) . . . . ?
 C66 C65 C67 F17 -172.9(5) . . . . ?
 C66 C61 B1 C53 -158.0(4) . . . . ?
 C66 C61 B1 C38 79.4(5) . . . . ?
 C66 C61 B1 C46 -43.9(6) . . . . ?
 C40 C42 C43 C45 0.0(7) . . . . ?
 C40 C42 C43 C44 178.4(5) . . . . ?
 C13 C14 C15 C10 -58.4(6) . . . . ?
 C18 C17 C16 Fe1 -59.5(3) . . . . ?
 C18 C17 C16 P1 175.5(3) . . . . ?
 C18 C17 C16 C20 0.9(5) . . . . ?
 C60 C55 C56 C57 -179.5(4) . . . . ?
 C33 C32 C37 C36 54.8(5) . . . . ?
 C33 C34 C35 C36 -57.9(6) . . . . ?
 C10 P1 C4 C5 -170.7(3) . . . . ?
 C10 P1 C4 C9 62.6(4) . . . . ?
 C10 P1 C16 Fe1 98.7(3) . . . . ?
 C10 P1 C16 C17 -169.5(3) . . . . ?
 C10 P1 C16 C20 3.8(4) . . . . ?
 C10 C11 C12 C13 52.4(6) . . . . ?
 C41 C40 C39 C38 173.7(4) . . . . ?
 C41 C40 C42 C43 -174.6(4) . . . . ?
 C65 C66 C61 C62 1.7(6) . . . . ?
 C65 C66 C61 B1 -168.4(4) . . . . ?
 C64 C63 C62 C61 -1.2(6) . . . . ?
 C64 C65 C67 F19 -116.2(5) . . . . ?
 C64 C65 C67 F18 125.0(5) . . . . ?
 C64 C65 C67 F17 6.0(7) . . . . ?
 C01U C50 C51 F29 150.1(13) . . . . ?
 C01U C50 C51 F24 -89.5(14) . . . . ?
 C01U C50 C51 F28 33.3(13) . . . . ?
 C01U C50 C51 F23 -5.6(18) . . . . ?
 C01U C50 C51 F27 122.4(13) . . . . ?
 C01U C50 C51 F25 -123.4(14) . . . . ?
 C01U C50 C49 C48 0.4(7) . . . . ?
 C01U C46 B1 C53 -82.0(5) . . . . ?
 C01U C46 B1 C38 42.2(6) . . . . ?
 C01U C46 B1 C61 156.9(4) . . . . ?
 C45 C38 C39 C40 1.9(7) . . . . ?
 C45 C38 B1 C53 155.2(4) . . . . ?
 C45 C38 B1 C61 -83.5(5) . . . . ?
 C45 C38 B1 C46 38.4(6) . . . . ?
 C45 C43 C44 F6 134.3(5) . . . . ?
 C45 C43 C44 F4 16.4(7) . . . . ?
 C45 C43 C44 F5 -103.7(6) . . . . ?
 C50 C01U C46 C47 -2.0(7) . . . . ?
 C50 C01U C46 B1 164.9(4) . . . . ?
 C61 C66 C65 C64 -2.0(7) . . . . ?
 C61 C66 C65 C67 176.9(4) . . . . ?
 C19 C20 C16 Fe1 59.4(3) . . . . ?
 C19 C20 C16 P1 -175.1(3) . . . . ?
 C19 C20 C16 C17 -0.7(5) . . . . ?
 C39 C38 C45 C43 -3.0(7) . . . . ?
 C39 C38 B1 C53 -37.6(6) . . . . ?
 C39 C38 B1 C61 83.6(5) . . . . ?
 C39 C38 B1 C46 -154.4(4) . . . . ?
 C39 C40 C41 F2 42.4(6) . . . . ?
 C39 C40 C41 F1 -76.3(6) . . . . ?
 C39 C40 C41 F3 164.3(4) . . . . ?
 C39 C40 C42 C43 -1.1(7) . . . . ?
 C14 C13 C12 C11 -53.2(6) . . . . ?
 C37 C32 C33 C34 -55.1(5) . . . . ?
 C54 C53 C58 C57 -0.2(6) . . . . ?
 C54 C53 B1 C38 149.0(4) . . . . ?
 C54 C53 B1 C61 34.9(5) . . . . ?
 C54 C53 B1 C46 -86.4(5) . . . . ?
 C54 C55 C56 C57 1.4(6) . . . . ?
 F11 C60 C55 C54 -26.3(8) . . . . ?
 F11 C60 C55 C56 154.7(6) . . . . ?
 C52 C48 C47 C46 175.4(5) . . . . ?
 C52 C48 C49 C50 -176.5(5) . . . . ?
 C51 C50 C49 C48 179.7(5) . . . . ?
 C34 C35 C36 C37 58.2(6) . . . . ?
 C46 C01U C50 C51 -178.4(4) . . . . ?
 C46 C01U C50 C49 0.9(7) . . . . ?
 C42 C40 C41 F2 -143.9(5) . . . . ?
 C42 C40 C41 F1 97.3(5) . . . . ?
 C42 C40 C41 F3 -22.1(7) . . . . ?
 C42 C40 C39 C38 0.1(7) . . . . ?
 C42 C43 C44 F6 -44.0(7) . . . . ?
 C42 C43 C44 F4 -161.9(4) . . . . ?
 C42 C43 C44 F5 77.9(6) . . . . ?
 C23 C22 C21 Fe1 59.1(3) . . . . ?
 C23 C22 C21 P2 -173.2(3) . . . . ?
 C23 C22 C21 C25 -0.6(5) . . . . ?
 C59 C57 C56 C55 179.9(4) . . . . ?
 C49 C48 C47 C46 -0.8(7) . . . . ?
 C49 C48 C52 F20 -154.2(5) . . . . ?
 C49 C48 C52 F22 -33.6(7) . . . . ?
 C49 C48 C52 F21 88.4(6) . . . . ?
 C49 C50 C51 F29 -29.2(13) . . . . ?
 C49 C50 C51 F24 91.2(14) . . . . ?
 C49 C50 C51 F28 -146.0(12) . . . . ?
 C49 C50 C51 F23 175.1(17) . . . . ?
 C49 C50 C51 F27 -56.9(13) . . . . ?
 C49 C50 C51 F25 57.3(14) . . . . ?
 C67 C65 C64 C63 -178.2(4) . . . . ?
 C56 C57 C59 F9 44.9(6) . . . . ?
 C56 C57 C59 F7 -73.2(5) . . . . ?
 C56 C57 C59 F8 164.8(4) . . . . ?
 C12 C11 C10 P1 173.0(4) . . . . ?
 C12 C11 C10 C15 -53.7(6) . . . . ?
 C12 C13 C14 C15 55.8(6) . . . . ?
 B1 C53 C58 C57 -171.1(4) . . . . ?
 B1 C53 C54 C55 172.4(4) . . . . ?
 B1 C38 C45 C43 164.7(4) . . . . ?
 B1 C38 C39 C40 -165.9(4) . . . . ?

_smtbx_masks_special_details
;
A solvent mask was calculated and 135 electrons were 
found in a volume of 298\%A^3^ in 1 void per unit cell. 
This is consistent with the presence of 
1.5[CH2Cl2] per Asymmetric Unit 
which account for 126 electrons 
per unit cell.
;
loop_
  _smtbx_masks_void_nr
  _smtbx_masks_void_average_x
  _smtbx_masks_void_average_y
  _smtbx_masks_void_average_z
  _smtbx_masks_void_volume
  _smtbx_masks_void_count_electrons
  _smtbx_masks_void_content
 1 0.000 0.000 0.500 297.5 134.7 '3 CH2Cl2'

_smtbx_masks_void_probe_radius     1.2
_smtbx_masks_void_truncation_radius  1.2
_olex2_submission_special_instructions  'No special instructions were received'
_oxdiff_exptl_absorpt_empirical_details
;
Empirical correction (ABSPACK) includes:
- Absorption correction using spherical harmonics
- Frame scaling
- Detector area scaling
;
_oxdiff_exptl_absorpt_empirical_full_max  1.208
_oxdiff_exptl_absorpt_empirical_full_min  0.864
