# Supplementary material for: Cleavage of [Pd2(PP)2(μ-Cl)2][BArF24]2 (PP = Bis(phosphino)ferrocene, BArF24 = Tetrakis(3,5-bis(trifluoromethyl)phenyl)borate) with Monodentate Phosphines
Source: Molecules. 2024 Apr 29;29(9):2047. doi: 10.3390/molecules29092047 (PMC11085644; doi:10.3390/molecules29092047)
Supplement: Supplementary file 1 [file molecules-29-02047-s001.zip › [Pd(dfurpf)Cl(P(C6H4CF3)3)][BArF24].cif]

data_[pd(dfurpf)cl(p(c6h4cf3)3)][barf24]
_audit_creation_date               2024-03-18
_audit_creation_method
;
Olex2 1.5
(compiled 2024.02.16 svn.r378c4104 for OlexSys, GUI svn.r6928)
;
_shelx_SHELXL_version_number       '2019/3'
_audit_contact_author_address      ?
_audit_contact_author_email        ?
_audit_contact_author_name         ''
_audit_contact_author_phone        ?
_publ_contact_author_id_orcid      ?
_publ_section_references
;
Dolomanov, O.V., Bourhis, L.J., Gildea, R.J, Howard, J.A.K. & Puschmann, H.
 (2009), J. Appl. Cryst. 42, 339-341.

Sheldrick, G.M. (2015). Acta Cryst. A71, 3-8.

Sheldrick, G.M. (2015). Acta Cryst. C71, 3-8.
;
_chemical_name_common              ?
_chemical_name_systematic          ?
_chemical_formula_moiety          
 '2(C51 H40 Cl F9 Fe O4 P3 Pd), 2(C H2 Cl2), 2(C32 H12 B F24.001)'
_chemical_formula_sum              'C168 H108 B2 Cl6 F65.98 Fe2 O8 P6 Pd2'
_chemical_formula_weight           4252.80
_chemical_melting_point            ?
loop_
  _atom_type_symbol
  _atom_type_description
  _atom_type_scat_dispersion_real
  _atom_type_scat_dispersion_imag
  _atom_type_scat_source
 'C' 'C' 0.0033 0.0016 'International Tables Vol C Tables 4.2.6.8 and 6.1.1.4'
 'H' 'H' 0.0000 0.0000 'International Tables Vol C Tables 4.2.6.8 and 6.1.1.4'
 'B' 'B' 0.0013 0.0007 'International Tables Vol C Tables 4.2.6.8 and 6.1.1.4'
 'Cl' 'Cl' 0.1484 0.1585 'International Tables Vol C Tables 4.2.6.8 and 6.1.1.4'
 'F' 'F' 0.0171 0.0103 'International Tables Vol C Tables 4.2.6.8 and 6.1.1.4'
 'Fe' 'Fe' 0.3463 0.8444 'International Tables Vol C Tables 4.2.6.8 and 6.1.1.4'
 'O' 'O' 0.0106 0.0060 'International Tables Vol C Tables 4.2.6.8 and 6.1.1.4'
 'P' 'P' 0.1023 0.0942 'International Tables Vol C Tables 4.2.6.8 and 6.1.1.4'
 'Pd' 'Pd' -0.9988 1.0072
 'International Tables Vol C Tables 4.2.6.8 and 6.1.1.4'

_shelx_space_group_comment
;
The symmetry employed for this shelxl refinement is uniquely defined
by the following loop, which should always be used as a source of
symmetry information in preference to the above space-group names.
They are only intended as comments.
;
_space_group_crystal_system        'triclinic'
_space_group_IT_number             2
_space_group_name_H-M_alt          'P -1'
_space_group_name_Hall             '-P 1'
loop_
  _space_group_symop_operation_xyz
 'x, y, z'
 '-x, -y, -z'

_cell_length_a                     10.6072(4)
_cell_length_b                     19.0430(7)
_cell_length_c                     21.9658(8)
_cell_angle_alpha                  86.413(3)
_cell_angle_beta                   80.154(3)
_cell_angle_gamma                  83.342(3)
_cell_volume                       4338.0(3)
_cell_formula_units_Z              1
_cell_measurement_reflns_used      12956
_cell_measurement_temperature      99.99(10)
_cell_measurement_theta_max        24.1750
_cell_measurement_theta_min        2.0600
_shelx_estimated_absorpt_T_max     0.933
_shelx_estimated_absorpt_T_min     0.904
_exptl_absorpt_coefficient_mu      0.643
_exptl_absorpt_correction_T_max    0.978
_exptl_absorpt_correction_T_min    0.969
_exptl_absorpt_correction_type     gaussian
_exptl_absorpt_process_details
;
CrysAlisPro 1.171.42.100a (Rigaku Oxford Diffraction, 2023)
Numerical absorption correction based on gaussian integration over
a multifaceted crystal model
Empirical absorption correction using spherical harmonics,
implemented in SCALE3 ABSPACK scaling algorithm.
;
_exptl_absorpt_special_details     ?
_exptl_crystal_colour              red
_exptl_crystal_colour_primary      red
_exptl_crystal_density_diffrn      1.628
_exptl_crystal_density_meas        ?
_exptl_crystal_density_method      ?
_exptl_crystal_description         block
_exptl_crystal_F_000               2120
loop_
  _exptl_crystal_face_index_h
  _exptl_crystal_face_index_k
  _exptl_crystal_face_index_l
  _exptl_crystal_face_perp_dist
 -1 0 0 0.0252
 1 0 0 0.0910
 -1 2 0 0.0407
 -1 20 20 0.0621
 11 -3 24 0.0971
 3 -21 -18 0.0566
 -11 3 -24 0.0496
 9 -19 1 0.0814
 0 26 6 0.0505
 -7 22 -8 0.0422
 11 11 22 0.0943
 -2 -26 -8 0.0508
 12 0 22 0.0980
 2 26 -6 0.0478
 13 13 14 0.0935
 -4 -26 3 0.0534
 3 8 -27 0.0680
 1 -9 28 0.0726
 -1 8 29 0.0677
 7 -13 -19 0.0718
 0 27 -2 0.0416
 -1 -18 21 0.0663
 -13 -13 6 0.0309
 5 18 -18 0.0564
 6 6 -25 0.0673
 -3 -22 16 0.0562
 0 22 -16 0.0363

_exptl_crystal_size_max            0.16
_exptl_crystal_size_mid            0.13
_exptl_crystal_size_min            0.11
_exptl_transmission_factor_max     ?
_exptl_transmission_factor_min     ?
_diffrn_reflns_av_R_equivalents    0.1207
_diffrn_reflns_av_unetI/netI       0.1331
_diffrn_reflns_Laue_measured_fraction_full  0.993
_diffrn_reflns_Laue_measured_fraction_max  0.991
_diffrn_reflns_limit_h_max         13
_diffrn_reflns_limit_h_min         -13
_diffrn_reflns_limit_k_max         23
_diffrn_reflns_limit_k_min         -23
_diffrn_reflns_limit_l_max         27
_diffrn_reflns_limit_l_min         -27
_diffrn_reflns_number              96097
_diffrn_reflns_point_group_measured_fraction_full  0.993
_diffrn_reflns_point_group_measured_fraction_max  0.991
_diffrn_reflns_theta_full          25.242
_diffrn_reflns_theta_max           26.000
_diffrn_reflns_theta_min           1.960
_diffrn_ambient_temperature        100.15
_diffrn_detector_area_resol_mean   10.0000
_diffrn_measured_fraction_theta_full  0.993
_diffrn_measured_fraction_theta_max  0.991
_diffrn_measurement_details
;
List of Runs (angles in degrees, time in seconds):

  # Type    Start    End  Width  t~exp~   \w     \q     \k     \f   Frames
--------------------------------------------------------------------------
  1  \w    -74.00 110.00   0.50   80.00    --   20.00  54.00 -60.00  368
  2  \w    -74.00 110.00   0.50   80.00    --   20.00  54.00-120.00  368
  3  \w    -74.00 110.00   0.50   80.00    --   20.00  54.00  -6.18  368
  4  \w    -74.00 110.00   0.50   80.00    --   20.00  54.00 120.00  368
  5  \w    -74.00 110.00   0.50   80.00    --   20.00  54.00  20.68  368
  6  \w    -27.00  74.00   0.50   80.00    --   20.00  54.00 -76.31  202
  7  \w    -27.00  74.00   0.50   80.00    --   20.00  54.00 -76.31  202
  8  \w    -72.00 -46.00   0.50   80.00    --   20.00  54.00  90.00   52
  9  \w    -73.00  -1.00   0.50   80.00    --   20.00  54.00 -17.66  144
 10  \w    -73.00  38.00   0.50   80.00    --   20.00  54.00-180.00  222
 11  \w     43.00  69.00   0.50   80.00    --   20.00  54.00-180.00   52
 12  \w     79.00 105.00   0.50   80.00    --   20.00  54.00-180.00   52
 13  \w    -72.00  10.00   0.50   80.00    --   20.00  54.00  84.80  164
 14  \w    -74.00   2.00   0.50   80.00    --   20.00  54.00  48.50  152
;
_diffrn_measurement_device         'two-circle diffractometer'
_diffrn_measurement_device_type    'XtaLAB Mini II'
_diffrn_measurement_method         '\w scans'
_diffrn_radiation_type             MoK\a
_diffrn_radiation_wavelength       0.71073
_diffrn_source                     ?
_reflns_Friedel_coverage           0.000
_reflns_Friedel_fraction_full      .
_reflns_Friedel_fraction_max       .
_reflns_number_gt                  9678
_reflns_number_total               16896
_reflns_special_details
;
 Reflections were merged by SHELXL according to the crystal
 class for the calculation of statistics and refinement.
 
 _reflns_Friedel_fraction is defined as the number of unique
 Friedel pairs measured divided by the number that would be
 possible theoretically, ignoring centric projections and
 systematic absences.
;
_reflns_threshold_expression       'I > 2\s(I)'
_computing_cell_refinement         'CrysAlisPro 1.171.42.100a (Rigaku OD, 2023)'
_computing_data_collection         'CrysAlisPro 1.171.42.100a (Rigaku OD, 2023)'
_computing_data_reduction          'CrysAlisPro 1.171.42.100a (Rigaku OD, 2023)'
_computing_molecular_graphics      'Olex2 1.5 (Dolomanov et al., 2009)'
_computing_publication_material    'Olex2 1.5 (Dolomanov et al., 2009)'
_computing_structure_refinement    'SHELXL 2019/3 (Sheldrick, 2015)'
_computing_structure_solution      'SHELXT 2018/2 (Sheldrick, 2018)'
_refine_diff_density_max           1.096
_refine_diff_density_min           -0.788
_refine_diff_density_rms           0.117
_refine_ls_extinction_coef         .
_refine_ls_extinction_method       none
_refine_ls_goodness_of_fit_ref     1.005
_refine_ls_hydrogen_treatment      constr
_refine_ls_matrix_type             full
_refine_ls_number_parameters       1176
_refine_ls_number_reflns           16896
_refine_ls_number_restraints       0
_refine_ls_R_factor_all            0.1419
_refine_ls_R_factor_gt             0.0674
_refine_ls_restrained_S_all        1.005
_refine_ls_shift/su_max            0.000
_refine_ls_shift/su_mean           0.000
_refine_ls_structure_factor_coef   Fsqd
_refine_ls_weighting_details      
 'w=1/[\s^2^(Fo^2^)+(0.0657P)^2^+4.4122P] where P=(Fo^2^+2Fc^2^)/3'
_refine_ls_weighting_scheme        calc
_refine_ls_wR_factor_gt            0.1284
_refine_ls_wR_factor_ref           0.1576
_refine_special_details            ?
_olex2_refinement_description
;
1. Rigid body (RIGU) restrains
 F18, F16, F17, F10, F11, F12, F23, F22, F24, F20, F19, F21, F27, F25, F26,
 F33, F32, F31, F15, F14, F13, F29, F30, F28
 with sigma for 1-2 distances of 0.0002 and sigma for 1-3 distances of 0.002
2. Others
 Sof(F12)=Sof(F10)=FVAR(1)
3.a Secondary CH2 refined with riding coordinates:
 C1S(H1SA,H1SB)
3.b Aromatic/amide H refined with riding coordinates:
 C17(H17), C13(H13), C18(H18), C7(H7), C37(H37), C2(H2), C46(H46), C59(H59),
 C10(H10), C41(H41), C24(H24), C56(H56), C38(H38), C42(H42), C48(H48), C28(H28),
  C65(H65), C75(H75), C79(H79), C12(H12), C31(H31), C20(H20), C68(H68),
 C34(H34), C69(H69), C02J(H02J), C23(H23), C62(H62), C15(H15), C32(H32),
 C21(H21), C8(H8), C30(H30), C3(H3), C51(H51), C9(H9), C11(H11), C53(H53),
 C35(H35), C66(H66)
3.c Idealised Me refined as rotating group:
 C039(H03A,H03B,H03C), C49(H49A,H49B,H49C), C5(H5A,H5B,H5C), C44(H44A,H44B,H44C)
;
_atom_sites_solution_hydrogens     geom
_atom_sites_solution_primary       dual
_atom_sites_solution_secondary     ?
loop_
  _atom_site_label
  _atom_site_type_symbol
  _atom_site_fract_x
  _atom_site_fract_y
  _atom_site_fract_z
  _atom_site_U_iso_or_equiv
  _atom_site_adp_type
  _atom_site_occupancy
  _atom_site_site_symmetry_order
  _atom_site_calc_flag
  _atom_site_refinement_flags_posn
  _atom_site_refinement_flags_adp
  _atom_site_refinement_flags_occupancy
  _atom_site_disorder_assembly
  _atom_site_disorder_group
 Pd1 Pd 0.21599(4) 0.24045(2) 0.28534(2) 0.01825(12) Uani 1 1 d . . . . .
 Fe1 Fe 0.41240(8) 0.24860(4) 0.09172(4) 0.0221(2) Uani 1 1 d . . . . .
 Cl1 Cl 0.00428(13) 0.22733(8) 0.33060(6) 0.0267(4) Uani 1 1 d . . . . .
 P1 P 0.24145(14) 0.29550(8) 0.37471(7) 0.0189(3) Uani 1 1 d . . . . .
 P3 P 0.14333(14) 0.21673(8) 0.19333(7) 0.0197(3) Uani 1 1 d . . . . .
 P2 P 0.42795(14) 0.22618(8) 0.24458(7) 0.0199(3) Uani 1 1 d . . . . .
 Cl2S Cl 0.0029(2) 0.09870(10) 0.48050(9) 0.0672(6) Uani 1 1 d . . . . .
 Cl1S Cl 0.1785(2) 0.02248(13) 0.38349(12) 0.0874(8) Uani 1 1 d . . . . .
 F32 F 0.3430(3) -0.04625(18) -0.01806(16) 0.0403(10) Uani 1 1 d . . . . .
 O2 O 0.1012(3) 0.08465(19) 0.16950(17) 0.0236(9) Uani 1 1 d . . . . .
 F31 F 0.4926(3) 0.00477(18) -0.07697(18) 0.0428(10) Uani 1 1 d . . . . .
 F30 F -0.0096(3) 0.1749(2) 0.06434(17) 0.0497(11) Uani 1 1 d . . . . .
 F13 F 0.7122(4) 0.2693(2) -0.09341(17) 0.0472(10) Uani 1 1 d . . . . .
 O4 O 0.5572(4) 0.2245(2) 0.34261(18) 0.0258(9) Uani 1 1 d . . . . .
 O3 O 0.3799(4) 0.09092(19) 0.22991(17) 0.0229(9) Uani 1 1 d . . . . .
 F14 F 0.8626(3) 0.2098(2) -0.15346(17) 0.0456(10) Uani 1 1 d . . . . .
 F15 F 0.7178(4) 0.1561(2) -0.09317(17) 0.0466(10) Uani 1 1 d . . . . .
 F33 F 0.3623(4) -0.05032(18) -0.11685(16) 0.0445(10) Uani 1 1 d . . . . .
 F7 F 0.4176(4) 0.1214(2) 0.63048(16) 0.0523(11) Uani 1 1 d . . . . .
 F27 F 0.1538(4) 0.04698(19) -0.30907(18) 0.0513(11) Uani 1 1 d . . . . .
 O1 O 0.0610(4) 0.35353(19) 0.21517(17) 0.0257(9) Uani 1 1 d . . . . .
 F16 F -0.1018(4) 0.50130(19) -0.07141(19) 0.0551(12) Uani 1 1 d . . . . .
 F20 F 0.5890(4) 0.2557(2) -0.38893(16) 0.0556(12) Uani 1 1 d . . . . .
 F28 F -0.1209(4) 0.1901(3) -0.00716(17) 0.0669(14) Uani 1 1 d . . . . .
 F29 F -0.0824(4) 0.0871(2) 0.0342(2) 0.0755(15) Uani 1 1 d . . . . .
 F25 F 0.0782(5) 0.1011(2) -0.38563(17) 0.0642(14) Uani 1 1 d . . . . .
 F26 F -0.0442(4) 0.0879(2) -0.2979(2) 0.0616(12) Uani 1 1 d . . . . .
 F9 F 0.3930(4) 0.0329(2) 0.57832(18) 0.0587(12) Uani 1 1 d . . . . .
 F2 F -0.2535(4) 0.4464(2) 0.57467(18) 0.0609(13) Uani 1 1 d . . . . .
 F3 F -0.3614(4) 0.4028(3) 0.5149(2) 0.0708(14) Uani 1 1 d . . . . .
 F1 F -0.2962(4) 0.5049(2) 0.49310(19) 0.0705(15) Uani 1 1 d . . . . .
 F17 F -0.1466(4) 0.4155(2) -0.1207(2) 0.0685(14) Uani 1 1 d . . . . .
 F8 F 0.5692(4) 0.0802(2) 0.55902(19) 0.0689(14) Uani 1 1 d . . . . .
 F6 F 0.6656(4) 0.5304(2) 0.2650(2) 0.0819(16) Uani 1 1 d . . . . .
 F4 F 0.4910(5) 0.5941(2) 0.2587(2) 0.0732(14) Uani 1 1 d . . . . .
 F5 F 0.5621(5) 0.5853(2) 0.3434(2) 0.0819(16) Uani 1 1 d . . . . .
 F18 F -0.1240(4) 0.3999(2) -0.0246(2) 0.0754(15) Uani 1 1 d . . . . .
 F24 F 0.0444(5) 0.3568(2) -0.41100(19) 0.0812(17) Uani 1 1 d . . . . .
 F19 F 0.7550(5) 0.2905(3) -0.36374(19) 0.0918(18) Uani 1 1 d . . . . .
 C33 C 0.2997(5) 0.2378(3) 0.4353(3) 0.0198(13) Uani 1 1 d . . . . .
 F12 F 0.4950(5) 0.4268(3) -0.0747(3) 0.096(2) Uani 1.000(10) 1 d . . P A 1
 C17 C 0.6372(5) 0.2994(3) 0.2674(3) 0.0262(14) Uani 1 1 d . . . . .
 H17 H 0.651219 0.326121 0.229337 0.031 Uiso 1 1 calc R U . . .
 C6 C 0.4819(5) 0.2634(3) 0.1693(3) 0.0219(13) Uani 1 1 d . . . . .
 C13 C 0.3365(5) 0.1546(3) 0.0935(3) 0.0207(13) Uani 1 1 d . . . . .
 H13 H 0.361369 0.112208 0.115650 0.025 Uiso 1 1 calc R U . . .
 C16 C 0.5468(5) 0.2534(3) 0.2846(3) 0.0205(13) Uani 1 1 d . . . . .
 F10 F 0.4273(5) 0.5083(3) -0.1295(2) 0.098(2) Uani 1.000(10) 1 d . . P A 1
 F21 F 0.7461(5) 0.1820(3) -0.37147(19) 0.100(2) Uani 1 1 d . . . . .
 C45 C 0.0410(5) 0.1468(3) 0.1959(2) 0.0191(13) Uani 1 1 d . . . . .
 C61 C -0.0314(6) 0.1471(3) 0.0131(3) 0.0264(14) Uani 1 1 d . . . . .
 C18 C 0.7059(6) 0.2998(3) 0.3169(3) 0.0280(15) Uani 1 1 d . . . . .
 H18 H 0.773930 0.327693 0.318380 0.034 Uiso 1 1 calc R U . . .
 C7 C 0.4320(6) 0.3303(3) 0.1430(3) 0.0265(14) Uani 1 1 d . . . . .
 H7 H 0.363804 0.362258 0.162524 0.032 Uiso 1 1 calc R U . . .
 C80 C 0.4307(5) 0.2315(3) -0.2018(2) 0.0198(13) Uani 1 1 d . . . . .
 C37 C 0.3509(5) 0.2165(3) 0.5380(3) 0.0257(14) Uani 1 1 d . . . . .
 H37 H 0.356784 0.233881 0.576954 0.031 Uiso 1 1 calc R U . . .
 F22 F -0.0280(6) 0.4039(2) -0.3279(2) 0.102(2) Uani 1 1 d . . . . .
 C19 C 0.6577(5) 0.2532(3) 0.3622(3) 0.0271(15) Uani 1 1 d . . . . .
 C60 C 0.0898(5) 0.1330(3) -0.0331(3) 0.0205(13) Uani 1 1 d . . . . .
 C27 C 0.0925(5) 0.3411(3) 0.4167(2) 0.0199(13) Uani 1 1 d . . . . .
 C2 C 0.5603(6) 0.0884(3) 0.2707(3) 0.0272(14) Uani 1 1 d . . . . .
 H2 H 0.630882 0.102647 0.286473 0.033 Uiso 1 1 calc R U . . .
 C46 C -0.0858(6) 0.1416(3) 0.2151(3) 0.0281(15) Uani 1 1 d . . . . .
 H46 H -0.147540 0.176625 0.234944 0.034 Uiso 1 1 calc R U . . .
 F11 F 0.3544(5) 0.5030(3) -0.0356(3) 0.135(3) Uani 1 1 d . . . B 1
 C59 C 0.1222(5) 0.1852(3) -0.0779(2) 0.0201(13) Uani 1 1 d . . . . .
 H59 H 0.065835 0.227644 -0.078866 0.024 Uiso 1 1 calc R U . . .
 C10 C 0.5845(5) 0.2329(3) 0.1232(3) 0.0255(14) Uani 1 1 d . . . . .
 H10 H 0.635023 0.188866 0.127320 0.031 Uiso 1 1 calc R U . . .
 C41 C -0.0712(5) 0.3142(3) 0.1597(3) 0.0277(14) Uani 1 1 d . . . . .
 H41 H -0.110606 0.284404 0.137157 0.033 Uiso 1 1 calc R U . . .
 C40 C 0.0350(5) 0.2953(3) 0.1861(3) 0.0218(13) Uani 1 1 d . . . . .
 C24 C 0.4298(5) 0.3876(3) 0.3888(3) 0.0245(14) Uani 1 1 d . . . . .
 H24 H 0.443290 0.361251 0.425712 0.029 Uiso 1 1 calc R U . . .
 C1 C 0.4668(5) 0.1319(3) 0.2469(2) 0.0198(13) Uani 1 1 d . . . . .
 C56 C 0.1036(6) 0.3462(3) -0.1295(2) 0.0230(13) Uani 1 1 d . . . . .
 H56 H 0.039818 0.321933 -0.142332 0.028 Uiso 1 1 calc R U . . .
 C58 C 0.2360(5) 0.1778(3) -0.1225(2) 0.0187(13) Uani 1 1 d . . . . .
 C38 C 0.3061(5) 0.2621(3) 0.4931(3) 0.0239(14) Uani 1 1 d . . . . .
 H38 H 0.279466 0.310358 0.501755 0.029 Uiso 1 1 calc R U . . .
 C14 C 0.2402(5) 0.2104(3) 0.1169(2) 0.0200(13) Uani 1 1 d . . . . .
 C77 C 0.6530(6) 0.2211(3) -0.1794(3) 0.0226(13) Uani 1 1 d . . . . .
 C42 C -0.1129(6) 0.3857(3) 0.1716(3) 0.0314(15) Uani 1 1 d . . . . .
 H42 H -0.184287 0.413113 0.157899 0.038 Uiso 1 1 calc R U . . .
 C48 C -0.1085(6) 0.0727(3) 0.1995(3) 0.0293(15) Uani 1 1 d . . . . .
 H48 H -0.188852 0.053636 0.206803 0.035 Uiso 1 1 calc R U . . .
 C25 C 0.3422(5) 0.3676(3) 0.3534(3) 0.0211(13) Uani 1 1 d . . . . .
 C47 C 0.0055(6) 0.0399(3) 0.1723(3) 0.0251(14) Uani 1 1 d . . . . .
 C28 C 0.0599(6) 0.4136(3) 0.4084(3) 0.0299(15) Uani 1 1 d . . . . .
 H28 H 0.116109 0.440983 0.380967 0.036 Uiso 1 1 calc R U . . .
 C65 C 0.3114(5) 0.1121(3) -0.1191(2) 0.0201(13) Uani 1 1 d . . . . .
 H65 H 0.386134 0.102610 -0.149314 0.024 Uiso 1 1 calc R U . . .
 C22 C 0.4759(6) 0.4850(3) 0.3167(3) 0.0298(15) Uani 1 1 d . . . . .
 C67 C 0.1962(5) 0.2377(3) -0.2342(2) 0.0175(12) Uani 1 1 d . . . . .
 C4 C 0.4225(6) 0.0213(3) 0.2426(3) 0.0242(14) Uani 1 1 d . . . . .
 C75 C 0.4858(5) 0.2367(3) -0.2647(3) 0.0212(13) Uani 1 1 d . . . . .
 H75 H 0.430653 0.241766 -0.294933 0.025 Uiso 1 1 calc R U . . .
 C79 C 0.5195(5) 0.2223(3) -0.1606(3) 0.0222(13) Uani 1 1 d . . . . .
 H79 H 0.487498 0.216537 -0.117670 0.027 Uiso 1 1 calc R U . . .
 C12 C 0.3875(6) 0.1739(3) 0.0317(3) 0.0224(13) Uani 1 1 d . . . . .
 H12 H 0.453189 0.146776 0.005300 0.027 Uiso 1 1 calc R U . . .
 C76 C 0.6188(6) 0.2347(3) -0.2844(3) 0.0247(14) Uani 1 1 d . . . . .
 C31 C -0.1063(5) 0.3336(3) 0.4881(3) 0.0237(14) Uani 1 1 d . . . . .
 H31 H -0.163033 0.305923 0.515040 0.028 Uiso 1 1 calc R U . . .
 C52 C 0.2852(6) 0.4226(3) -0.0971(3) 0.0294(15) Uani 1 1 d . . . . .
 C20 C 0.3240(6) 0.4071(3) 0.2999(3) 0.0261(14) Uani 1 1 d . . . . .
 H20 H 0.265296 0.393929 0.275626 0.031 Uiso 1 1 calc R U . . .
 C68 C 0.1647(5) 0.2987(3) -0.2699(2) 0.0207(13) Uani 1 1 d . . . . .
 H68 H 0.185289 0.342843 -0.258709 0.025 Uiso 1 1 calc R U . . .
 C34 C 0.3351(5) 0.1664(3) 0.4243(3) 0.0240(14) Uani 1 1 d . . . . .
 H34 H 0.329782 0.149066 0.385267 0.029 Uiso 1 1 calc R U . . .
 C69 C 0.0744(6) 0.2326(3) -0.3395(3) 0.0284(15) Uani 1 1 d . . . . .
 H69 H 0.033200 0.230858 -0.374497 0.034 Uiso 1 1 calc R U . . .
 C02J C 0.7030(6) 0.2270(3) -0.2412(3) 0.0254(14) Uani 1 1 d . . . . .
 H02J H 0.793281 0.225790 -0.254376 0.030 Uiso 1 1 calc R U . . .
 C71 C 0.1064(6) 0.1719(3) -0.3054(3) 0.0249(14) Uani 1 1 d . . . . .
 C23 C 0.4963(6) 0.4456(3) 0.3697(3) 0.0308(15) Uani 1 1 d . . . . .
 H23 H 0.556534 0.458498 0.393344 0.037 Uiso 1 1 calc R U . . .
 C62 C 0.1686(6) 0.0706(3) -0.0289(3) 0.0243(14) Uani 1 1 d . . . . .
 H62 H 0.147701 0.035729 0.002978 0.029 Uiso 1 1 calc R U . . .
 C54 C 0.0653(6) 0.4082(3) -0.0973(3) 0.0285(15) Uani 1 1 d . . . . .
 C36 C 0.3871(5) 0.1457(3) 0.5267(3) 0.0267(14) Uani 1 1 d . . . . .
 C63 C 0.2797(6) 0.0602(3) -0.0727(3) 0.0227(13) Uani 1 1 d . . . . .
 C15 C 0.2328(6) 0.2636(3) 0.0672(3) 0.0252(14) Uani 1 1 d . . . . .
 H15 H 0.176701 0.306402 0.068789 0.030 Uiso 1 1 calc R U . . .
 C32 C 0.0077(6) 0.3016(3) 0.4573(2) 0.0240(14) Uani 1 1 d . . . . .
 H32 H 0.029386 0.252229 0.463727 0.029 Uiso 1 1 calc R U . . .
 C50 C 0.2334(5) 0.3186(3) -0.1436(2) 0.0191(13) Uani 1 1 d . . . . .
 C43 C -0.0332(6) 0.4080(3) 0.2059(3) 0.0324(16) Uani 1 1 d . . . . .
 C21 C 0.3904(6) 0.4661(3) 0.2809(3) 0.0298(15) Uani 1 1 d . . . . .
 H21 H 0.377130 0.492807 0.244143 0.036 Uiso 1 1 calc R U . . .
 C8 C 0.5039(6) 0.3395(3) 0.0825(3) 0.0343(16) Uani 1 1 d . . . . .
 H8 H 0.491301 0.378976 0.054734 0.041 Uiso 1 1 calc R U . . .
 C64 C 0.3680(6) -0.0075(3) -0.0708(3) 0.0278(15) Uani 1 1 d . . . . .
 C30 C -0.0549(6) 0.4461(3) 0.4403(3) 0.0348(16) Uani 1 1 d . . . . .
 H30 H -0.075723 0.495783 0.434979 0.042 Uiso 1 1 calc R U . . .
 C3 C 0.5313(6) 0.0177(3) 0.2670(3) 0.0293(15) Uani 1 1 d . . . . .
 H3 H 0.579736 -0.024173 0.279560 0.035 Uiso 1 1 calc R U . . .
 F23 F 0.1614(6) 0.4071(3) -0.3627(3) 0.131(3) Uani 1 1 d . . . . .
 C51 C 0.3230(6) 0.3598(3) -0.1273(3) 0.0249(14) Uani 1 1 d . . . . .
 H51 H 0.412169 0.344160 -0.137140 0.030 Uiso 1 1 calc R U . . .
 C9 C 0.5962(6) 0.2808(4) 0.0706(3) 0.0358(17) Uani 1 1 d . . . . .
 H9 H 0.656433 0.274158 0.033517 0.043 Uiso 1 1 calc R U . . .
 C11 C 0.3243(6) 0.2402(3) 0.0158(3) 0.0248(14) Uani 1 1 d . . . . .
 H11 H 0.340582 0.265157 -0.023049 0.030 Uiso 1 1 calc R U . . .
 C53 C 0.1557(6) 0.4471(3) -0.0805(3) 0.0335(16) Uani 1 1 d . . . . .
 H53 H 0.130121 0.489127 -0.058321 0.040 Uiso 1 1 calc R U . . .
 C35 C 0.3784(5) 0.1203(3) 0.4698(3) 0.0275(14) Uani 1 1 d . . . . .
 H35 H 0.401849 0.071620 0.462061 0.033 Uiso 1 1 calc R U . . .
 C39 C 0.4403(7) 0.0963(4) 0.5738(3) 0.0417(18) Uani 1 1 d . . . . .
 C29 C -0.1394(6) 0.4060(3) 0.4800(3) 0.0291(15) Uani 1 1 d . . . . .
 C66 C 0.1653(5) 0.1746(3) -0.2537(3) 0.0237(14) Uani 1 1 d . . . . .
 H66 H 0.185222 0.131845 -0.230916 0.028 Uiso 1 1 calc R U . . .
 C78 C 0.7368(6) 0.2142(3) -0.1304(3) 0.0317(15) Uani 1 1 d . . . . .
 C039 C 0.6859(6) 0.2271(4) 0.4233(3) 0.0358(16) Uani 1 1 d . . . . .
 H03A H 0.768882 0.241348 0.428930 0.054 Uiso 1 1 calc R U . . .
 H03B H 0.689707 0.175315 0.426244 0.054 Uiso 1 1 calc R U . . .
 H03C H 0.618037 0.247082 0.455520 0.054 Uiso 1 1 calc R U . . .
 C55 C -0.0759(7) 0.4311(4) -0.0790(4) 0.0462(19) Uani 1 1 d . . . . .
 C70 C 0.1042(6) 0.2969(3) -0.3212(3) 0.0257(14) Uani 1 1 d . . . . .
 C03C C -0.2614(7) 0.4406(4) 0.5157(3) 0.0394(18) Uani 1 1 d . . . . .
 C57 C 0.3868(8) 0.4655(4) -0.0829(3) 0.0402(18) Uani 1 1 d . . . . .
 C49 C 0.0471(6) -0.0309(3) 0.1465(3) 0.0338(16) Uani 1 1 d . . . . .
 H49A H 0.096670 -0.060007 0.174416 0.051 Uiso 1 1 calc R U . . .
 H49B H 0.100791 -0.025481 0.105877 0.051 Uiso 1 1 calc R U . . .
 H49C H -0.028824 -0.053800 0.142221 0.051 Uiso 1 1 calc R U . . .
 C74 C 0.6755(7) 0.2394(4) -0.3519(3) 0.0439(19) Uani 1 1 d . . . . .
 C72 C 0.0739(7) 0.1025(4) -0.3250(3) 0.0375(17) Uani 1 1 d . . . . .
 C5 C 0.3446(6) -0.0333(3) 0.2264(3) 0.0325(16) Uani 1 1 d . . . . .
 H5A H 0.346545 -0.031209 0.181527 0.049 Uiso 1 1 calc R U . . .
 H5B H 0.255506 -0.024064 0.247401 0.049 Uiso 1 1 calc R U . . .
 H5C H 0.380819 -0.080385 0.239503 0.049 Uiso 1 1 calc R U . . .
 B1 B 0.2738(6) 0.2409(4) -0.1761(3) 0.0222(15) Uani 1 1 d . . . . .
 C26 C 0.5491(8) 0.5481(4) 0.2960(4) 0.0464(19) Uani 1 1 d . . . . .
 C73 C 0.0716(7) 0.3641(4) -0.3562(3) 0.0440(19) Uani 1 1 d . . . . .
 C44 C -0.0244(7) 0.4753(3) 0.2346(3) 0.049(2) Uani 1 1 d . . . . .
 H44A H -0.092343 0.511005 0.223969 0.074 Uiso 1 1 calc R U . . .
 H44B H 0.059869 0.491781 0.219111 0.074 Uiso 1 1 calc R U . . .
 H44C H -0.034819 0.467592 0.279608 0.074 Uiso 1 1 calc R U . . .
 C1S C 0.0198(7) 0.0576(4) 0.4093(3) 0.052(2) Uani 1 1 d . . . . .
 H1SA H -0.036919 0.019174 0.414070 0.062 Uiso 1 1 calc R U . . .
 H1SB H -0.008331 0.092703 0.377870 0.062 Uiso 1 1 calc R U . . .

loop_
  _atom_site_aniso_label
  _atom_site_aniso_U_11
  _atom_site_aniso_U_22
  _atom_site_aniso_U_33
  _atom_site_aniso_U_23
  _atom_site_aniso_U_13
  _atom_site_aniso_U_12
 Pd1 0.0157(2) 0.0215(2) 0.0188(2) -0.00087(19) -0.00325(19) -0.00669(19)
 Fe1 0.0229(5) 0.0234(5) 0.0209(5) -0.0003(4) -0.0015(4) -0.0092(4)
 Cl1 0.0181(8) 0.0399(9) 0.0233(8) -0.0041(7) -0.0019(6) -0.0098(7)
 P1 0.0173(8) 0.0204(8) 0.0201(8) 0.0009(6) -0.0032(7) -0.0071(6)
 P3 0.0188(8) 0.0227(8) 0.0191(8) -0.0015(6) -0.0046(7) -0.0068(7)
 P2 0.0180(8) 0.0224(8) 0.0209(8) -0.0023(7) -0.0032(7) -0.0076(7)
 Cl2S 0.1099(19) 0.0432(11) 0.0527(13) 0.0003(10) -0.0153(13) -0.0246(12)
 Cl1S 0.0743(17) 0.0841(17) 0.112(2) -0.0450(15) -0.0081(15) -0.0308(14)
 F32 0.046(2) 0.034(2) 0.037(2) 0.0168(18) -0.0042(19) 0.0002(18)
 O2 0.017(2) 0.022(2) 0.034(2) 0.0002(18) -0.0074(18) -0.0087(17)
 F31 0.024(2) 0.034(2) 0.068(3) 0.0101(19) -0.0053(19) -0.0061(17)
 F30 0.030(2) 0.086(3) 0.036(2) -0.023(2) -0.0010(18) -0.014(2)
 F13 0.043(2) 0.053(3) 0.052(3) -0.021(2) -0.025(2) 0.001(2)
 O4 0.020(2) 0.034(2) 0.026(2) -0.0033(19) -0.0072(19) -0.0108(19)
 O3 0.023(2) 0.023(2) 0.026(2) 0.0016(18) -0.0088(18) -0.0088(18)
 F14 0.018(2) 0.077(3) 0.046(2) 0.000(2) -0.0128(18) -0.0085(19)
 F15 0.045(2) 0.052(3) 0.048(2) 0.023(2) -0.025(2) -0.016(2)
 F33 0.067(3) 0.028(2) 0.041(2) -0.0101(18) -0.014(2) 0.0020(19)
 F7 0.080(3) 0.049(3) 0.027(2) 0.0047(19) -0.018(2) 0.006(2)
 F27 0.074(3) 0.032(2) 0.056(3) -0.006(2) -0.020(2) -0.019(2)
 O1 0.029(2) 0.024(2) 0.027(2) -0.0042(18) -0.0084(19) -0.0046(19)
 F16 0.046(3) 0.034(2) 0.080(3) -0.015(2) 0.004(2) 0.004(2)
 F20 0.037(2) 0.109(4) 0.021(2) 0.007(2) -0.0058(19) -0.013(2)
 F28 0.026(2) 0.128(4) 0.035(2) 0.023(2) 0.0014(19) 0.018(2)
 F29 0.061(3) 0.054(3) 0.101(4) -0.019(3) 0.046(3) -0.041(2)
 F25 0.129(4) 0.047(3) 0.030(2) -0.0043(19) -0.029(3) -0.039(3)
 F26 0.059(3) 0.063(3) 0.074(3) -0.009(2) -0.012(2) -0.045(2)
 F9 0.094(4) 0.033(2) 0.051(3) 0.013(2) -0.026(2) -0.001(2)
 F2 0.055(3) 0.082(3) 0.034(2) -0.008(2) 0.008(2) 0.024(2)
 F3 0.025(2) 0.095(4) 0.087(4) -0.021(3) 0.010(2) -0.001(2)
 F1 0.058(3) 0.067(3) 0.062(3) 0.021(2) 0.021(2) 0.038(2)
 F17 0.025(2) 0.081(3) 0.102(4) -0.041(3) -0.010(2) 0.002(2)
 F8 0.051(3) 0.091(3) 0.057(3) 0.014(3) -0.020(2) 0.028(3)
 F6 0.047(3) 0.059(3) 0.128(5) -0.001(3) 0.035(3) -0.029(2)
 F4 0.076(3) 0.043(3) 0.102(4) 0.024(3) -0.011(3) -0.031(2)
 F5 0.116(4) 0.069(3) 0.071(3) -0.009(3) -0.004(3) -0.068(3)
 F18 0.056(3) 0.064(3) 0.086(4) 0.008(3) 0.038(3) -0.002(2)
 F24 0.167(5) 0.040(3) 0.049(3) 0.000(2) -0.069(3) 0.007(3)
 F19 0.081(4) 0.165(5) 0.042(3) 0.025(3) -0.006(3) -0.087(4)
 C33 0.010(3) 0.022(3) 0.028(3) 0.001(3) -0.005(3) -0.006(2)
 F12 0.077(4) 0.061(3) 0.172(6) -0.029(3) -0.063(4) -0.026(3)
 C17 0.017(3) 0.032(4) 0.029(4) -0.006(3) -0.001(3) -0.005(3)
 C6 0.018(3) 0.026(3) 0.023(3) -0.001(3) -0.003(3) -0.009(3)
 C13 0.024(3) 0.019(3) 0.022(3) -0.004(2) -0.007(3) -0.006(3)
 C16 0.010(3) 0.028(3) 0.026(3) -0.002(3) -0.006(3) -0.008(3)
 F10 0.118(5) 0.116(5) 0.085(4) 0.027(3) -0.041(3) -0.093(4)
 F21 0.119(5) 0.122(5) 0.034(3) -0.012(3) 0.010(3) 0.064(4)
 C45 0.020(3) 0.022(3) 0.018(3) 0.000(2) -0.007(3) -0.008(3)
 C61 0.026(4) 0.033(4) 0.021(3) 0.003(3) -0.001(3) -0.013(3)
 C18 0.019(3) 0.027(3) 0.039(4) -0.007(3) -0.002(3) -0.008(3)
 C7 0.032(4) 0.028(3) 0.024(3) -0.005(3) -0.009(3) -0.012(3)
 C80 0.025(3) 0.016(3) 0.019(3) -0.003(2) -0.003(3) -0.007(3)
 C37 0.023(3) 0.038(4) 0.017(3) 0.000(3) -0.003(3) -0.008(3)
 F22 0.165(6) 0.057(3) 0.067(4) 0.003(3) -0.015(4) 0.053(4)
 C19 0.016(3) 0.038(4) 0.030(4) -0.011(3) -0.009(3) -0.005(3)
 C60 0.019(3) 0.026(3) 0.021(3) 0.000(3) -0.006(3) -0.012(3)
 C27 0.019(3) 0.024(3) 0.018(3) -0.001(3) -0.004(3) -0.004(3)
 C2 0.022(3) 0.027(3) 0.034(4) 0.000(3) -0.006(3) -0.005(3)
 C46 0.023(3) 0.037(4) 0.025(3) -0.001(3) -0.002(3) -0.012(3)
 F11 0.077(4) 0.195(6) 0.144(5) -0.138(5) 0.045(4) -0.088(4)
 C59 0.019(3) 0.020(3) 0.024(3) -0.002(3) -0.009(3) -0.003(2)
 C10 0.019(3) 0.036(4) 0.024(3) -0.005(3) -0.001(3) -0.015(3)
 C41 0.021(3) 0.036(4) 0.027(4) 0.004(3) -0.004(3) -0.008(3)
 C40 0.021(3) 0.021(3) 0.023(3) 0.000(3) -0.002(3) -0.007(3)
 C24 0.020(3) 0.021(3) 0.031(4) -0.003(3) -0.002(3) -0.001(3)
 C1 0.019(3) 0.028(3) 0.013(3) -0.004(2) 0.001(2) -0.010(3)
 C56 0.025(3) 0.024(3) 0.023(3) 0.000(3) -0.007(3) -0.010(3)
 C58 0.018(3) 0.024(3) 0.018(3) -0.001(2) -0.008(3) -0.011(3)
 C38 0.026(3) 0.020(3) 0.026(3) -0.005(3) -0.004(3) -0.001(3)
 C14 0.016(3) 0.027(3) 0.018(3) -0.003(3) 0.000(2) -0.012(3)
 C77 0.023(3) 0.021(3) 0.027(3) -0.003(3) -0.008(3) -0.011(3)
 C42 0.023(4) 0.028(4) 0.041(4) 0.001(3) -0.004(3) 0.000(3)
 C48 0.028(4) 0.032(4) 0.031(4) 0.006(3) -0.004(3) -0.018(3)
 C25 0.024(3) 0.015(3) 0.025(3) -0.005(3) 0.000(3) -0.007(3)
 C47 0.025(3) 0.026(3) 0.027(3) 0.005(3) -0.007(3) -0.014(3)
 C28 0.026(4) 0.031(4) 0.030(4) 0.004(3) 0.000(3) -0.002(3)
 C65 0.018(3) 0.026(3) 0.017(3) -0.003(3) -0.002(2) -0.006(3)
 C22 0.030(4) 0.020(3) 0.037(4) -0.006(3) 0.006(3) -0.009(3)
 C67 0.017(3) 0.017(3) 0.019(3) -0.004(2) -0.001(2) -0.006(2)
 C4 0.025(3) 0.021(3) 0.025(3) 0.004(3) -0.001(3) -0.007(3)
 C75 0.022(3) 0.017(3) 0.026(3) 0.002(3) -0.009(3) -0.003(3)
 C79 0.028(3) 0.019(3) 0.021(3) 0.006(3) -0.007(3) -0.007(3)
 C12 0.026(3) 0.025(3) 0.019(3) -0.006(3) -0.004(3) -0.010(3)
 C76 0.024(3) 0.024(3) 0.025(3) 0.003(3) -0.001(3) -0.005(3)
 C31 0.021(3) 0.034(4) 0.017(3) 0.000(3) -0.003(3) -0.009(3)
 C52 0.040(4) 0.024(3) 0.027(4) 0.003(3) -0.007(3) -0.016(3)
 C20 0.026(3) 0.026(3) 0.026(3) -0.002(3) -0.002(3) -0.007(3)
 C68 0.019(3) 0.018(3) 0.026(3) -0.003(3) -0.004(3) -0.007(2)
 C34 0.025(3) 0.025(3) 0.023(3) 0.003(3) -0.006(3) -0.007(3)
 C69 0.024(3) 0.047(4) 0.019(3) -0.005(3) -0.011(3) -0.013(3)
 C02J 0.017(3) 0.027(3) 0.032(4) 0.004(3) -0.003(3) -0.007(3)
 C71 0.023(3) 0.031(4) 0.022(3) 0.000(3) 0.000(3) -0.014(3)
 C23 0.024(3) 0.031(4) 0.038(4) -0.013(3) 0.000(3) -0.006(3)
 C62 0.028(4) 0.028(3) 0.022(3) 0.005(3) -0.013(3) -0.015(3)
 C54 0.036(4) 0.025(3) 0.021(3) -0.001(3) 0.003(3) -0.003(3)
 C36 0.019(3) 0.031(4) 0.027(4) 0.006(3) -0.001(3) -0.001(3)
 C63 0.028(3) 0.024(3) 0.019(3) 0.000(3) -0.012(3) -0.008(3)
 C15 0.029(4) 0.018(3) 0.029(4) 0.003(3) -0.008(3) -0.003(3)
 C32 0.032(4) 0.022(3) 0.022(3) 0.003(3) -0.010(3) -0.009(3)
 C50 0.023(3) 0.020(3) 0.016(3) 0.009(2) -0.006(3) -0.011(3)
 C43 0.034(4) 0.029(4) 0.031(4) 0.005(3) -0.002(3) 0.000(3)
 C21 0.036(4) 0.021(3) 0.030(4) 0.003(3) 0.002(3) -0.005(3)
 C8 0.046(4) 0.032(4) 0.029(4) 0.003(3) -0.010(3) -0.020(3)
 C64 0.029(4) 0.024(3) 0.032(4) 0.004(3) -0.008(3) -0.006(3)
 C30 0.040(4) 0.024(3) 0.033(4) 0.004(3) 0.003(3) 0.006(3)
 C3 0.031(4) 0.021(3) 0.035(4) 0.004(3) -0.006(3) 0.003(3)
 F23 0.122(5) 0.108(4) 0.194(7) 0.119(5) -0.118(5) -0.075(4)
 C51 0.026(3) 0.028(3) 0.023(3) 0.004(3) -0.008(3) -0.010(3)
 C9 0.029(4) 0.054(5) 0.028(4) 0.002(3) 0.000(3) -0.027(3)
 C11 0.030(4) 0.028(3) 0.017(3) 0.002(3) -0.003(3) -0.011(3)
 C53 0.047(4) 0.028(4) 0.024(4) -0.009(3) 0.005(3) -0.012(3)
 C35 0.022(3) 0.023(3) 0.037(4) 0.002(3) -0.003(3) -0.004(3)
 C39 0.046(5) 0.043(4) 0.034(4) 0.000(3) -0.007(4) 0.008(4)
 C29 0.027(4) 0.037(4) 0.022(3) -0.001(3) -0.004(3) 0.003(3)
 C66 0.020(3) 0.027(3) 0.024(3) 0.001(3) -0.002(3) -0.007(3)
 C78 0.023(4) 0.035(4) 0.040(4) 0.000(3) -0.012(3) -0.007(3)
 C039 0.022(4) 0.056(4) 0.033(4) -0.003(3) -0.009(3) -0.012(3)
 C55 0.043(5) 0.037(4) 0.056(5) -0.013(4) 0.002(4) 0.002(4)
 C70 0.027(3) 0.033(4) 0.020(3) 0.000(3) -0.012(3) -0.003(3)
 C03C 0.032(4) 0.049(5) 0.029(4) 0.002(3) 0.008(3) 0.008(4)
 C57 0.051(5) 0.031(4) 0.042(5) -0.012(4) -0.012(4) -0.009(4)
 C49 0.038(4) 0.033(4) 0.034(4) -0.005(3) -0.001(3) -0.020(3)
 C74 0.032(4) 0.068(5) 0.030(4) 0.001(4) -0.001(3) -0.008(4)
 C72 0.049(5) 0.039(4) 0.034(4) 0.002(3) -0.022(4) -0.024(4)
 C5 0.026(4) 0.027(4) 0.045(4) -0.001(3) -0.005(3) -0.008(3)
 B1 0.019(4) 0.028(4) 0.022(4) 0.002(3) -0.008(3) -0.010(3)
 C26 0.052(5) 0.032(4) 0.056(5) -0.004(4) 0.000(4) -0.020(4)
 C73 0.048(5) 0.039(4) 0.052(5) -0.001(4) -0.029(4) -0.003(4)
 C44 0.053(5) 0.029(4) 0.065(5) -0.006(4) -0.014(4) 0.005(4)
 C1S 0.075(6) 0.041(4) 0.044(5) 0.005(4) -0.018(4) -0.019(4)

_geom_special_details
;
 All esds (except the esd in the dihedral angle between two l.s. planes)
 are estimated using the full covariance matrix.  The cell esds are taken
 into account individually in the estimation of esds in distances, angles
 and torsion angles; correlations between esds in cell parameters are only
 used when they are defined by crystal symmetry.  An approximate (isotropic)
 treatment of cell esds is used for estimating esds involving l.s. planes.
;
loop_
  _geom_bond_atom_site_label_1
  _geom_bond_atom_site_label_2
  _geom_bond_distance
  _geom_bond_site_symmetry_2
  _geom_bond_publ_flag
 Pd1 Cl1 2.3301(15) . ?
 Pd1 P1 2.3515(15) . ?
 Pd1 P3 2.3686(15) . ?
 Pd1 P2 2.2651(16) . ?
 Fe1 C6 2.017(6) . ?
 Fe1 C13 2.043(5) . ?
 Fe1 C7 2.027(6) . ?
 Fe1 C10 2.044(6) . ?
 Fe1 C14 2.021(5) . ?
 Fe1 C12 2.068(5) . ?
 Fe1 C15 2.051(6) . ?
 Fe1 C8 2.063(6) . ?
 Fe1 C9 2.080(6) . ?
 Fe1 C11 2.068(6) . ?
 P1 C33 1.816(5) . ?
 P1 C27 1.839(6) . ?
 P1 C25 1.827(6) . ?
 P3 C45 1.806(6) . ?
 P3 C40 1.794(6) . ?
 P3 C14 1.816(5) . ?
 P2 C6 1.786(6) . ?
 P2 C16 1.793(5) . ?
 P2 C1 1.794(6) . ?
 Cl2S C1S 1.764(7) . ?
 Cl1S C1S 1.750(8) . ?
 F32 C64 1.338(6) . ?
 O2 C45 1.388(6) . ?
 O2 C47 1.391(6) . ?
 F31 C64 1.351(7) . ?
 F30 C61 1.339(6) . ?
 F13 C78 1.341(7) . ?
 O4 C16 1.373(6) . ?
 O4 C19 1.393(6) . ?
 O3 C1 1.386(6) . ?
 O3 C4 1.378(6) . ?
 F14 C78 1.338(7) . ?
 F15 C78 1.346(7) . ?
 F33 C64 1.352(7) . ?
 F7 C39 1.335(7) . ?
 F27 C72 1.343(7) . ?
 O1 C40 1.391(6) . ?
 O1 C43 1.385(7) . ?
 F16 C55 1.349(7) . ?
 F20 C74 1.326(7) . ?
 F28 C61 1.300(7) . ?
 F29 C61 1.342(7) . ?
 F25 C72 1.326(7) . ?
 F26 C72 1.344(7) . ?
 F9 C39 1.353(8) . ?
 F2 C03C 1.324(7) . ?
 F3 C03C 1.352(8) . ?
 F1 C03C 1.327(7) . ?
 F17 C55 1.346(8) . ?
 F8 C39 1.353(8) . ?
 F6 C26 1.322(8) . ?
 F4 C26 1.333(8) . ?
 F5 C26 1.330(8) . ?
 F18 C55 1.346(8) . ?
 F24 C73 1.305(7) . ?
 F19 C74 1.346(8) . ?
 C33 C38 1.395(7) . ?
 C33 C34 1.392(7) . ?
 F12 C57 1.324(8) . ?
 C17 H17 0.9500 . ?
 C17 C16 1.364(7) . ?
 C17 C18 1.408(8) . ?
 C6 C7 1.446(7) . ?
 C6 C10 1.448(8) . ?
 C13 H13 0.9500 . ?
 C13 C14 1.440(7) . ?
 C13 C12 1.416(7) . ?
 F10 C57 1.312(8) . ?
 F21 C74 1.304(8) . ?
 C45 C46 1.352(7) . ?
 C61 C60 1.504(8) . ?
 C18 H18 0.9500 . ?
 C18 C19 1.365(8) . ?
 C7 H7 0.9500 . ?
 C7 C8 1.426(8) . ?
 C80 C75 1.407(7) . ?
 C80 C79 1.404(7) . ?
 C80 B1 1.656(8) . ?
 C37 H37 0.9500 . ?
 C37 C38 1.382(7) . ?
 C37 C36 1.384(8) . ?
 F22 C73 1.313(8) . ?
 C19 C039 1.470(8) . ?
 C60 C59 1.384(7) . ?
 C60 C62 1.380(7) . ?
 C27 C28 1.392(7) . ?
 C27 C32 1.403(8) . ?
 C2 H2 0.9500 . ?
 C2 C1 1.369(7) . ?
 C2 C3 1.425(8) . ?
 C46 H46 0.9500 . ?
 C46 C48 1.432(8) . ?
 F11 C57 1.274(7) . ?
 C59 H59 0.9500 . ?
 C59 C58 1.418(7) . ?
 C10 H10 0.9500 . ?
 C10 C9 1.424(8) . ?
 C41 H41 0.9500 . ?
 C41 C40 1.356(8) . ?
 C41 C42 1.409(8) . ?
 C24 H24 0.9500 . ?
 C24 C25 1.406(8) . ?
 C24 C23 1.385(8) . ?
 C56 H56 0.9500 . ?
 C56 C54 1.399(8) . ?
 C56 C50 1.405(7) . ?
 C58 C65 1.411(7) . ?
 C58 B1 1.661(8) . ?
 C38 H38 0.9500 . ?
 C14 C15 1.449(7) . ?
 C77 C79 1.403(8) . ?
 C77 C02J 1.372(8) . ?
 C77 C78 1.500(8) . ?
 C42 H42 0.9500 . ?
 C42 C43 1.343(8) . ?
 C48 H48 0.9500 . ?
 C48 C47 1.354(8) . ?
 C25 C20 1.385(7) . ?
 C47 C49 1.484(8) . ?
 C28 H28 0.9500 . ?
 C28 C30 1.394(8) . ?
 C65 H65 0.9500 . ?
 C65 C63 1.400(7) . ?
 C22 C23 1.380(8) . ?
 C22 C21 1.387(8) . ?
 C22 C26 1.511(9) . ?
 C67 C68 1.399(7) . ?
 C67 C66 1.393(7) . ?
 C67 B1 1.640(8) . ?
 C4 C3 1.346(8) . ?
 C4 C5 1.495(8) . ?
 C75 H75 0.9500 . ?
 C75 C76 1.400(8) . ?
 C79 H79 0.9500 . ?
 C12 H12 0.9500 . ?
 C12 C11 1.413(7) . ?
 C76 C02J 1.402(8) . ?
 C76 C74 1.502(8) . ?
 C31 H31 0.9500 . ?
 C31 C32 1.375(8) . ?
 C31 C29 1.391(8) . ?
 C52 C51 1.389(8) . ?
 C52 C53 1.392(8) . ?
 C52 C57 1.510(9) . ?
 C20 H20 0.9500 . ?
 C20 C21 1.398(8) . ?
 C68 H68 0.9500 . ?
 C68 C70 1.393(7) . ?
 C34 H34 0.9500 . ?
 C34 C35 1.392(7) . ?
 C69 H69 0.9500 . ?
 C69 C71 1.380(8) . ?
 C69 C70 1.399(8) . ?
 C02J H02J 0.9500 . ?
 C71 C66 1.394(8) . ?
 C71 C72 1.510(8) . ?
 C23 H23 0.9500 . ?
 C62 H62 0.9500 . ?
 C62 C63 1.392(8) . ?
 C54 C53 1.389(8) . ?
 C54 C55 1.502(9) . ?
 C36 C35 1.390(8) . ?
 C36 C39 1.491(8) . ?
 C63 C64 1.507(8) . ?
 C15 H15 0.9500 . ?
 C15 C11 1.414(8) . ?
 C32 H32 0.9500 . ?
 C50 C51 1.404(7) . ?
 C50 B1 1.663(9) . ?
 C43 C44 1.483(9) . ?
 C21 H21 0.9500 . ?
 C8 H8 0.9500 . ?
 C8 C9 1.404(9) . ?
 C30 H30 0.9500 . ?
 C30 C29 1.399(8) . ?
 C3 H3 0.9500 . ?
 F23 C73 1.311(8) . ?
 C51 H51 0.9500 . ?
 C9 H9 0.9500 . ?
 C11 H11 0.9500 . ?
 C53 H53 0.9500 . ?
 C35 H35 0.9500 . ?
 C29 C03C 1.498(8) . ?
 C66 H66 0.9500 . ?
 C039 H03A 0.9800 . ?
 C039 H03B 0.9800 . ?
 C039 H03C 0.9800 . ?
 C70 C73 1.486(8) . ?
 C49 H49A 0.9800 . ?
 C49 H49B 0.9800 . ?
 C49 H49C 0.9800 . ?
 C5 H5A 0.9800 . ?
 C5 H5B 0.9800 . ?
 C5 H5C 0.9800 . ?
 C44 H44A 0.9800 . ?
 C44 H44B 0.9800 . ?
 C44 H44C 0.9800 . ?
 C1S H1SA 0.9900 . ?
 C1S H1SB 0.9900 . ?

loop_
  _geom_angle_atom_site_label_1
  _geom_angle_atom_site_label_2
  _geom_angle_atom_site_label_3
  _geom_angle
  _geom_angle_site_symmetry_1
  _geom_angle_site_symmetry_3
  _geom_angle_publ_flag
 Cl1 Pd1 P1 88.65(5) . . ?
 Cl1 Pd1 P3 83.52(5) . . ?
 P1 Pd1 P3 161.99(5) . . ?
 P2 Pd1 Cl1 166.99(5) . . ?
 P2 Pd1 P1 95.92(5) . . ?
 P2 Pd1 P3 95.28(5) . . ?
 C6 Fe1 C13 113.3(2) . . ?
 C6 Fe1 C7 41.9(2) . . ?
 C6 Fe1 C10 41.8(2) . . ?
 C6 Fe1 C14 108.0(2) . . ?
 C6 Fe1 C12 144.5(2) . . ?
 C6 Fe1 C15 134.2(2) . . ?
 C6 Fe1 C8 69.2(2) . . ?
 C6 Fe1 C9 69.0(2) . . ?
 C6 Fe1 C11 174.0(2) . . ?
 C13 Fe1 C10 109.9(2) . . ?
 C13 Fe1 C12 40.3(2) . . ?
 C13 Fe1 C15 69.1(2) . . ?
 C13 Fe1 C8 174.0(2) . . ?
 C13 Fe1 C9 135.3(3) . . ?
 C13 Fe1 C11 67.9(2) . . ?
 C7 Fe1 C13 144.6(2) . . ?
 C7 Fe1 C10 69.7(2) . . ?
 C7 Fe1 C12 173.5(2) . . ?
 C7 Fe1 C15 108.4(2) . . ?
 C7 Fe1 C8 40.8(2) . . ?
 C7 Fe1 C9 68.3(3) . . ?
 C7 Fe1 C11 133.9(2) . . ?
 C10 Fe1 C12 114.3(2) . . ?
 C10 Fe1 C15 175.5(2) . . ?
 C10 Fe1 C8 68.0(2) . . ?
 C10 Fe1 C9 40.4(2) . . ?
 C10 Fe1 C11 144.0(2) . . ?
 C14 Fe1 C13 41.5(2) . . ?
 C14 Fe1 C7 112.5(2) . . ?
 C14 Fe1 C10 134.8(2) . . ?
 C14 Fe1 C12 68.8(2) . . ?
 C14 Fe1 C15 41.7(2) . . ?
 C14 Fe1 C8 143.9(2) . . ?
 C14 Fe1 C9 175.0(2) . . ?
 C14 Fe1 C11 68.7(2) . . ?
 C12 Fe1 C9 111.0(2) . . ?
 C12 Fe1 C11 40.0(2) . . ?
 C15 Fe1 C12 68.0(2) . . ?
 C15 Fe1 C8 113.4(2) . . ?
 C15 Fe1 C9 143.2(2) . . ?
 C15 Fe1 C11 40.2(2) . . ?
 C8 Fe1 C12 134.7(2) . . ?
 C8 Fe1 C9 39.6(2) . . ?
 C8 Fe1 C11 110.2(2) . . ?
 C11 Fe1 C9 114.6(2) . . ?
 C33 P1 Pd1 116.24(19) . . ?
 C33 P1 C27 102.0(2) . . ?
 C33 P1 C25 110.6(3) . . ?
 C27 P1 Pd1 114.70(18) . . ?
 C25 P1 Pd1 109.84(19) . . ?
 C25 P1 C27 102.4(3) . . ?
 C45 P3 Pd1 118.44(18) . . ?
 C45 P3 C14 102.9(3) . . ?
 C40 P3 Pd1 99.36(19) . . ?
 C40 P3 C45 103.0(3) . . ?
 C40 P3 C14 103.4(3) . . ?
 C14 P3 Pd1 126.23(18) . . ?
 C6 P2 Pd1 119.75(19) . . ?
 C6 P2 C16 99.2(3) . . ?
 C6 P2 C1 110.7(3) . . ?
 C16 P2 Pd1 121.17(19) . . ?
 C16 P2 C1 101.3(3) . . ?
 C1 P2 Pd1 103.41(19) . . ?
 C45 O2 C47 106.1(4) . . ?
 C16 O4 C19 107.4(4) . . ?
 C4 O3 C1 107.0(4) . . ?
 C43 O1 C40 106.8(4) . . ?
 C38 C33 P1 122.2(4) . . ?
 C34 C33 P1 118.9(4) . . ?
 C34 C33 C38 118.9(5) . . ?
 C16 C17 H17 126.5 . . ?
 C16 C17 C18 107.0(5) . . ?
 C18 C17 H17 126.5 . . ?
 P2 C6 Fe1 125.9(3) . . ?
 C7 C6 Fe1 69.4(3) . . ?
 C7 C6 P2 126.4(4) . . ?
 C7 C6 C10 106.9(5) . . ?
 C10 C6 Fe1 70.1(3) . . ?
 C10 C6 P2 126.7(4) . . ?
 Fe1 C13 H13 126.3 . . ?
 C14 C13 Fe1 68.4(3) . . ?
 C14 C13 H13 126.0 . . ?
 C12 C13 Fe1 70.8(3) . . ?
 C12 C13 H13 126.0 . . ?
 C12 C13 C14 108.0(5) . . ?
 O4 C16 P2 119.2(4) . . ?
 C17 C16 P2 131.4(5) . . ?
 C17 C16 O4 109.4(5) . . ?
 O2 C45 P3 115.0(4) . . ?
 C46 C45 P3 134.4(5) . . ?
 C46 C45 O2 110.5(5) . . ?
 F30 C61 F29 103.7(5) . . ?
 F30 C61 C60 112.2(5) . . ?
 F28 C61 F30 106.0(5) . . ?
 F28 C61 F29 107.8(5) . . ?
 F28 C61 C60 114.6(5) . . ?
 F29 C61 C60 111.9(5) . . ?
 C17 C18 H18 126.0 . . ?
 C19 C18 C17 108.0(5) . . ?
 C19 C18 H18 126.0 . . ?
 Fe1 C7 H7 125.7 . . ?
 C6 C7 Fe1 68.7(3) . . ?
 C6 C7 H7 126.2 . . ?
 C8 C7 Fe1 71.0(3) . . ?
 C8 C7 C6 107.6(5) . . ?
 C8 C7 H7 126.2 . . ?
 C75 C80 B1 124.0(5) . . ?
 C79 C80 C75 114.9(5) . . ?
 C79 C80 B1 120.9(5) . . ?
 C38 C37 H37 119.7 . . ?
 C38 C37 C36 120.5(5) . . ?
 C36 C37 H37 119.7 . . ?
 O4 C19 C039 115.5(5) . . ?
 C18 C19 O4 108.1(5) . . ?
 C18 C19 C039 136.4(6) . . ?
 C59 C60 C61 118.4(5) . . ?
 C62 C60 C61 120.3(5) . . ?
 C62 C60 C59 121.3(5) . . ?
 C28 C27 P1 122.0(4) . . ?
 C28 C27 C32 118.7(5) . . ?
 C32 C27 P1 119.3(4) . . ?
 C1 C2 H2 126.6 . . ?
 C1 C2 C3 106.7(5) . . ?
 C3 C2 H2 126.6 . . ?
 C45 C46 H46 126.8 . . ?
 C45 C46 C48 106.4(5) . . ?
 C48 C46 H46 126.8 . . ?
 C60 C59 H59 118.6 . . ?
 C60 C59 C58 122.8(5) . . ?
 C58 C59 H59 118.6 . . ?
 Fe1 C10 H10 126.3 . . ?
 C6 C10 Fe1 68.1(3) . . ?
 C6 C10 H10 126.1 . . ?
 C9 C10 Fe1 71.1(3) . . ?
 C9 C10 C6 107.8(5) . . ?
 C9 C10 H10 126.1 . . ?
 C40 C41 H41 126.0 . . ?
 C40 C41 C42 108.0(6) . . ?
 C42 C41 H41 126.0 . . ?
 O1 C40 P3 115.0(4) . . ?
 C41 C40 P3 136.7(5) . . ?
 C41 C40 O1 108.3(5) . . ?
 C25 C24 H24 120.0 . . ?
 C23 C24 H24 120.0 . . ?
 C23 C24 C25 119.9(6) . . ?
 O3 C1 P2 117.9(4) . . ?
 C2 C1 P2 132.5(4) . . ?
 C2 C1 O3 109.0(5) . . ?
 C54 C56 H56 119.0 . . ?
 C54 C56 C50 122.0(5) . . ?
 C50 C56 H56 119.0 . . ?
 C59 C58 B1 122.3(5) . . ?
 C65 C58 C59 114.7(5) . . ?
 C65 C58 B1 123.0(5) . . ?
 C33 C38 H38 119.8 . . ?
 C37 C38 C33 120.4(5) . . ?
 C37 C38 H38 119.8 . . ?
 P3 C14 Fe1 124.6(3) . . ?
 C13 C14 Fe1 70.1(3) . . ?
 C13 C14 P3 128.6(4) . . ?
 C13 C14 C15 107.0(5) . . ?
 C15 C14 Fe1 70.3(3) . . ?
 C15 C14 P3 124.3(4) . . ?
 C79 C77 C78 118.2(5) . . ?
 C02J C77 C79 119.9(5) . . ?
 C02J C77 C78 122.0(5) . . ?
 C41 C42 H42 126.3 . . ?
 C43 C42 C41 107.3(5) . . ?
 C43 C42 H42 126.3 . . ?
 C46 C48 H48 126.2 . . ?
 C47 C48 C46 107.5(5) . . ?
 C47 C48 H48 126.2 . . ?
 C24 C25 P1 124.9(4) . . ?
 C20 C25 P1 116.2(4) . . ?
 C20 C25 C24 118.8(5) . . ?
 O2 C47 C49 116.1(5) . . ?
 C48 C47 O2 109.6(5) . . ?
 C48 C47 C49 134.3(6) . . ?
 C27 C28 H28 119.8 . . ?
 C30 C28 C27 120.4(6) . . ?
 C30 C28 H28 119.8 . . ?
 C58 C65 H65 118.9 . . ?
 C63 C65 C58 122.2(5) . . ?
 C63 C65 H65 118.9 . . ?
 C23 C22 C21 120.5(6) . . ?
 C23 C22 C26 120.3(6) . . ?
 C21 C22 C26 119.2(6) . . ?
 C68 C67 B1 121.3(5) . . ?
 C66 C67 C68 115.9(5) . . ?
 C66 C67 B1 122.7(5) . . ?
 O3 C4 C5 116.6(5) . . ?
 C3 C4 O3 109.9(5) . . ?
 C3 C4 C5 133.5(5) . . ?
 C80 C75 H75 118.8 . . ?
 C76 C75 C80 122.4(5) . . ?
 C76 C75 H75 118.8 . . ?
 C80 C79 H79 118.2 . . ?
 C77 C79 C80 123.5(5) . . ?
 C77 C79 H79 118.2 . . ?
 Fe1 C12 H12 126.9 . . ?
 C13 C12 Fe1 68.9(3) . . ?
 C13 C12 H12 125.8 . . ?
 C11 C12 Fe1 70.0(3) . . ?
 C11 C12 C13 108.4(5) . . ?
 C11 C12 H12 125.8 . . ?
 C75 C76 C02J 120.3(5) . . ?
 C75 C76 C74 121.4(5) . . ?
 C02J C76 C74 118.2(6) . . ?
 C32 C31 H31 119.7 . . ?
 C32 C31 C29 120.6(6) . . ?
 C29 C31 H31 119.7 . . ?
 C51 C52 C53 121.3(6) . . ?
 C51 C52 C57 119.1(6) . . ?
 C53 C52 C57 119.5(6) . . ?
 C25 C20 H20 119.4 . . ?
 C25 C20 C21 121.3(6) . . ?
 C21 C20 H20 119.4 . . ?
 C67 C68 H68 118.8 . . ?
 C70 C68 C67 122.4(5) . . ?
 C70 C68 H68 118.8 . . ?
 C33 C34 H34 119.7 . . ?
 C35 C34 C33 120.6(5) . . ?
 C35 C34 H34 119.7 . . ?
 C71 C69 H69 121.0 . . ?
 C71 C69 C70 118.1(5) . . ?
 C70 C69 H69 121.0 . . ?
 C77 C02J C76 119.0(5) . . ?
 C77 C02J H02J 120.5 . . ?
 C76 C02J H02J 120.5 . . ?
 C69 C71 C66 120.9(5) . . ?
 C69 C71 C72 118.2(5) . . ?
 C66 C71 C72 120.9(5) . . ?
 C24 C23 H23 119.7 . . ?
 C22 C23 C24 120.5(6) . . ?
 C22 C23 H23 119.7 . . ?
 C60 C62 H62 121.0 . . ?
 C60 C62 C63 118.0(5) . . ?
 C63 C62 H62 121.0 . . ?
 C56 C54 C55 119.1(6) . . ?
 C53 C54 C56 120.8(6) . . ?
 C53 C54 C55 120.1(6) . . ?
 C37 C36 C35 119.7(5) . . ?
 C37 C36 C39 121.2(6) . . ?
 C35 C36 C39 119.0(6) . . ?
 C65 C63 C64 118.9(5) . . ?
 C62 C63 C65 121.0(5) . . ?
 C62 C63 C64 120.1(5) . . ?
 Fe1 C15 H15 126.7 . . ?
 C14 C15 Fe1 68.0(3) . . ?
 C14 C15 H15 126.3 . . ?
 C11 C15 Fe1 70.6(3) . . ?
 C11 C15 C14 107.4(5) . . ?
 C11 C15 H15 126.3 . . ?
 C27 C32 H32 119.6 . . ?
 C31 C32 C27 120.9(5) . . ?
 C31 C32 H32 119.6 . . ?
 C56 C50 C51 115.9(5) . . ?
 C56 C50 B1 120.5(5) . . ?
 C51 C50 B1 123.6(5) . . ?
 O1 C43 C44 115.5(6) . . ?
 C42 C43 O1 109.5(5) . . ?
 C42 C43 C44 135.0(6) . . ?
 C22 C21 C20 118.9(6) . . ?
 C22 C21 H21 120.5 . . ?
 C20 C21 H21 120.5 . . ?
 Fe1 C8 H8 127.1 . . ?
 C7 C8 Fe1 68.2(3) . . ?
 C7 C8 H8 125.5 . . ?
 C9 C8 Fe1 70.8(3) . . ?
 C9 C8 C7 109.1(6) . . ?
 C9 C8 H8 125.5 . . ?
 F32 C64 F31 106.3(5) . . ?
 F32 C64 F33 106.1(5) . . ?
 F32 C64 C63 113.4(5) . . ?
 F31 C64 F33 105.7(5) . . ?
 F31 C64 C63 111.8(5) . . ?
 F33 C64 C63 112.8(5) . . ?
 C28 C30 H30 119.9 . . ?
 C28 C30 C29 120.2(6) . . ?
 C29 C30 H30 119.9 . . ?
 C2 C3 H3 126.3 . . ?
 C4 C3 C2 107.4(5) . . ?
 C4 C3 H3 126.3 . . ?
 C52 C51 C50 122.0(6) . . ?
 C52 C51 H51 119.0 . . ?
 C50 C51 H51 119.0 . . ?
 Fe1 C9 H9 127.9 . . ?
 C10 C9 Fe1 68.5(3) . . ?
 C10 C9 H9 125.7 . . ?
 C8 C9 Fe1 69.6(4) . . ?
 C8 C9 C10 108.7(6) . . ?
 C8 C9 H9 125.7 . . ?
 Fe1 C11 H11 126.8 . . ?
 C12 C11 Fe1 70.0(3) . . ?
 C12 C11 C15 109.1(5) . . ?
 C12 C11 H11 125.5 . . ?
 C15 C11 Fe1 69.3(3) . . ?
 C15 C11 H11 125.5 . . ?
 C52 C53 H53 121.1 . . ?
 C54 C53 C52 117.8(6) . . ?
 C54 C53 H53 121.1 . . ?
 C34 C35 H35 120.1 . . ?
 C36 C35 C34 119.8(5) . . ?
 C36 C35 H35 120.1 . . ?
 F7 C39 F9 107.0(6) . . ?
 F7 C39 F8 106.9(6) . . ?
 F7 C39 C36 113.5(5) . . ?
 F9 C39 F8 104.2(5) . . ?
 F9 C39 C36 112.4(6) . . ?
 F8 C39 C36 112.3(6) . . ?
 C31 C29 C30 119.1(5) . . ?
 C31 C29 C03C 120.0(6) . . ?
 C30 C29 C03C 120.8(6) . . ?
 C67 C66 C71 122.3(5) . . ?
 C67 C66 H66 118.8 . . ?
 C71 C66 H66 118.8 . . ?
 F13 C78 F15 106.2(5) . . ?
 F13 C78 C77 112.1(5) . . ?
 F14 C78 F13 106.6(5) . . ?
 F14 C78 F15 106.9(5) . . ?
 F14 C78 C77 113.1(5) . . ?
 F15 C78 C77 111.5(5) . . ?
 C19 C039 H03A 109.5 . . ?
 C19 C039 H03B 109.5 . . ?
 C19 C039 H03C 109.5 . . ?
 H03A C039 H03B 109.5 . . ?
 H03A C039 H03C 109.5 . . ?
 H03B C039 H03C 109.5 . . ?
 F16 C55 C54 113.0(6) . . ?
 F17 C55 F16 106.3(6) . . ?
 F17 C55 F18 106.9(6) . . ?
 F17 C55 C54 113.0(6) . . ?
 F18 C55 F16 105.7(6) . . ?
 F18 C55 C54 111.4(6) . . ?
 C68 C70 C69 120.3(5) . . ?
 C68 C70 C73 119.3(5) . . ?
 C69 C70 C73 120.4(5) . . ?
 F2 C03C F3 106.3(5) . . ?
 F2 C03C F1 107.4(6) . . ?
 F2 C03C C29 112.4(5) . . ?
 F3 C03C C29 111.3(6) . . ?
 F1 C03C F3 105.8(6) . . ?
 F1 C03C C29 113.2(5) . . ?
 F12 C57 C52 113.5(6) . . ?
 F10 C57 F12 101.8(7) . . ?
 F10 C57 C52 112.2(6) . . ?
 F11 C57 F12 105.7(7) . . ?
 F11 C57 F10 106.9(6) . . ?
 F11 C57 C52 115.6(6) . . ?
 C47 C49 H49A 109.5 . . ?
 C47 C49 H49B 109.5 . . ?
 C47 C49 H49C 109.5 . . ?
 H49A C49 H49B 109.5 . . ?
 H49A C49 H49C 109.5 . . ?
 H49B C49 H49C 109.5 . . ?
 F20 C74 F19 105.1(6) . . ?
 F20 C74 C76 114.0(6) . . ?
 F19 C74 C76 111.0(6) . . ?
 F21 C74 F20 107.5(6) . . ?
 F21 C74 F19 104.7(6) . . ?
 F21 C74 C76 113.7(6) . . ?
 F27 C72 C71 112.7(5) . . ?
 F25 C72 F27 106.7(6) . . ?
 F25 C72 F26 107.3(5) . . ?
 F25 C72 C71 112.7(5) . . ?
 F26 C72 F27 105.0(5) . . ?
 F26 C72 C71 112.0(6) . . ?
 C4 C5 H5A 109.5 . . ?
 C4 C5 H5B 109.5 . . ?
 C4 C5 H5C 109.5 . . ?
 H5A C5 H5B 109.5 . . ?
 H5A C5 H5C 109.5 . . ?
 H5B C5 H5C 109.5 . . ?
 C80 B1 C58 110.0(5) . . ?
 C80 B1 C50 109.1(5) . . ?
 C58 B1 C50 108.0(5) . . ?
 C67 B1 C80 109.4(5) . . ?
 C67 B1 C58 110.8(5) . . ?
 C67 B1 C50 109.6(5) . . ?
 F6 C26 F4 105.4(6) . . ?
 F6 C26 F5 107.6(7) . . ?
 F6 C26 C22 112.9(6) . . ?
 F4 C26 C22 113.2(6) . . ?
 F5 C26 F4 105.1(6) . . ?
 F5 C26 C22 112.1(6) . . ?
 F24 C73 F22 104.6(6) . . ?
 F24 C73 F23 107.2(7) . . ?
 F24 C73 C70 115.3(6) . . ?
 F22 C73 C70 113.8(6) . . ?
 F23 C73 F22 101.3(7) . . ?
 F23 C73 C70 113.2(6) . . ?
 C43 C44 H44A 109.5 . . ?
 C43 C44 H44B 109.5 . . ?
 C43 C44 H44C 109.5 . . ?
 H44A C44 H44B 109.5 . . ?
 H44A C44 H44C 109.5 . . ?
 H44B C44 H44C 109.5 . . ?
 Cl2S C1S H1SA 109.1 . . ?
 Cl2S C1S H1SB 109.1 . . ?
 Cl1S C1S Cl2S 112.3(4) . . ?
 Cl1S C1S H1SA 109.1 . . ?
 Cl1S C1S H1SB 109.1 . . ?
 H1SA C1S H1SB 107.9 . . ?

loop_
  _geom_torsion_atom_site_label_1
  _geom_torsion_atom_site_label_2
  _geom_torsion_atom_site_label_3
  _geom_torsion_atom_site_label_4
  _geom_torsion
  _geom_torsion_site_symmetry_1
  _geom_torsion_site_symmetry_2
  _geom_torsion_site_symmetry_3
  _geom_torsion_site_symmetry_4
  _geom_torsion_publ_flag
 Pd1 P1 C33 C38 -173.0(4) . . . . ?
 Pd1 P1 C33 C34 4.9(5) . . . . ?
 Pd1 P1 C27 C28 -97.0(5) . . . . ?
 Pd1 P1 C27 C32 81.7(4) . . . . ?
 Pd1 P1 C25 C24 -145.5(4) . . . . ?
 Pd1 P1 C25 C20 38.1(5) . . . . ?
 Pd1 P3 C45 O2 -104.3(4) . . . . ?
 Pd1 P3 C45 C46 80.0(6) . . . . ?
 Pd1 P3 C40 O1 24.4(4) . . . . ?
 Pd1 P3 C40 C41 -154.4(6) . . . . ?
 Pd1 P3 C14 Fe1 -18.0(4) . . . . ?
 Pd1 P3 C14 C13 73.2(5) . . . . ?
 Pd1 P3 C14 C15 -106.6(4) . . . . ?
 Pd1 P2 C6 Fe1 -53.0(4) . . . . ?
 Pd1 P2 C6 C7 36.7(6) . . . . ?
 Pd1 P2 C6 C10 -144.0(4) . . . . ?
 Pd1 P2 C16 O4 59.1(5) . . . . ?
 Pd1 P2 C16 C17 -122.4(5) . . . . ?
 Pd1 P2 C1 O3 42.4(4) . . . . ?
 Pd1 P2 C1 C2 -127.1(5) . . . . ?
 Fe1 C6 C7 C8 -60.6(4) . . . . ?
 Fe1 C6 C10 C9 60.3(4) . . . . ?
 Fe1 C13 C14 P3 -118.9(5) . . . . ?
 Fe1 C13 C14 C15 60.9(4) . . . . ?
 Fe1 C13 C12 C11 -59.0(4) . . . . ?
 Fe1 C7 C8 C9 -59.2(4) . . . . ?
 Fe1 C10 C9 C8 58.0(4) . . . . ?
 Fe1 C14 C15 C11 59.8(4) . . . . ?
 Fe1 C12 C11 C15 -58.4(4) . . . . ?
 Fe1 C15 C11 C12 58.8(4) . . . . ?
 Fe1 C8 C9 C10 -57.4(4) . . . . ?
 P1 C33 C38 C37 179.9(4) . . . . ?
 P1 C33 C34 C35 -179.0(4) . . . . ?
 P1 C27 C28 C30 178.9(5) . . . . ?
 P1 C27 C32 C31 -178.0(4) . . . . ?
 P1 C25 C20 C21 176.3(4) . . . . ?
 P3 C45 C46 C48 175.1(5) . . . . ?
 P3 C14 C15 Fe1 119.1(4) . . . . ?
 P3 C14 C15 C11 178.9(4) . . . . ?
 P2 C6 C7 Fe1 -120.1(4) . . . . ?
 P2 C6 C7 C8 179.3(4) . . . . ?
 P2 C6 C10 Fe1 120.6(5) . . . . ?
 P2 C6 C10 C9 -179.1(4) . . . . ?
 O2 C45 C46 C48 -0.8(6) . . . . ?
 F30 C61 C60 C59 -92.2(6) . . . . ?
 F30 C61 C60 C62 85.3(7) . . . . ?
 O3 C4 C3 C2 0.3(7) . . . . ?
 F28 C61 C60 C59 28.8(8) . . . . ?
 F28 C61 C60 C62 -153.8(5) . . . . ?
 F29 C61 C60 C59 151.8(5) . . . . ?
 F29 C61 C60 C62 -30.7(8) . . . . ?
 C33 P1 C27 C28 136.5(5) . . . . ?
 C33 P1 C27 C32 -44.8(5) . . . . ?
 C33 P1 C25 C24 -15.9(6) . . . . ?
 C33 P1 C25 C20 167.8(4) . . . . ?
 C33 C34 C35 C36 -0.4(9) . . . . ?
 C17 C18 C19 O4 -1.4(7) . . . . ?
 C17 C18 C19 C039 178.0(7) . . . . ?
 C6 P2 C16 O4 -167.7(4) . . . . ?
 C6 P2 C16 C17 10.8(6) . . . . ?
 C6 P2 C1 O3 -87.0(4) . . . . ?
 C6 P2 C1 C2 103.4(6) . . . . ?
 C6 C7 C8 Fe1 59.2(4) . . . . ?
 C6 C7 C8 C9 0.0(7) . . . . ?
 C6 C10 C9 Fe1 -58.4(4) . . . . ?
 C6 C10 C9 C8 -0.4(7) . . . . ?
 C13 C14 C15 Fe1 -60.7(4) . . . . ?
 C13 C14 C15 C11 -0.9(6) . . . . ?
 C13 C12 C11 Fe1 58.3(4) . . . . ?
 C13 C12 C11 C15 0.0(6) . . . . ?
 C16 P2 C6 Fe1 172.9(3) . . . . ?
 C16 P2 C6 C7 -97.5(5) . . . . ?
 C16 P2 C6 C10 81.9(5) . . . . ?
 C16 P2 C1 O3 168.6(4) . . . . ?
 C16 P2 C1 C2 -1.0(6) . . . . ?
 C16 O4 C19 C18 1.0(6) . . . . ?
 C16 O4 C19 C039 -178.5(5) . . . . ?
 C16 C17 C18 C19 1.2(7) . . . . ?
 C45 P3 C40 O1 146.6(4) . . . . ?
 C45 P3 C40 C41 -32.2(7) . . . . ?
 C45 P3 C14 Fe1 -158.6(3) . . . . ?
 C45 P3 C14 C13 -67.4(5) . . . . ?
 C45 P3 C14 C15 112.8(5) . . . . ?
 C45 O2 C47 C48 -0.3(6) . . . . ?
 C45 O2 C47 C49 180.0(5) . . . . ?
 C45 C46 C48 C47 0.6(7) . . . . ?
 C61 C60 C59 C58 178.3(5) . . . . ?
 C61 C60 C62 C63 -179.9(5) . . . . ?
 C18 C17 C16 P2 -179.2(4) . . . . ?
 C18 C17 C16 O4 -0.6(6) . . . . ?
 C7 C6 C10 Fe1 -60.0(4) . . . . ?
 C7 C6 C10 C9 0.3(6) . . . . ?
 C7 C8 C9 Fe1 57.6(4) . . . . ?
 C7 C8 C9 C10 0.2(7) . . . . ?
 C80 C75 C76 C02J 0.3(8) . . . . ?
 C80 C75 C76 C74 179.2(6) . . . . ?
 C37 C36 C35 C34 1.0(9) . . . . ?
 C37 C36 C39 F7 16.6(9) . . . . ?
 C37 C36 C39 F9 138.2(6) . . . . ?
 C37 C36 C39 F8 -104.8(7) . . . . ?
 C19 O4 C16 P2 178.6(4) . . . . ?
 C19 O4 C16 C17 -0.2(6) . . . . ?
 C60 C59 C58 C65 2.3(8) . . . . ?
 C60 C59 C58 B1 -180.0(5) . . . . ?
 C60 C62 C63 C65 0.9(8) . . . . ?
 C60 C62 C63 C64 -179.0(5) . . . . ?
 C27 P1 C33 C38 -47.5(5) . . . . ?
 C27 P1 C33 C34 130.4(5) . . . . ?
 C27 P1 C25 C24 92.1(5) . . . . ?
 C27 P1 C25 C20 -84.2(5) . . . . ?
 C27 C28 C30 C29 -1.1(10) . . . . ?
 C46 C48 C47 O2 -0.2(6) . . . . ?
 C46 C48 C47 C49 179.5(6) . . . . ?
 C59 C60 C62 C63 -2.5(8) . . . . ?
 C59 C58 C65 C63 -3.9(7) . . . . ?
 C59 C58 B1 C80 157.8(5) . . . . ?
 C59 C58 B1 C67 -81.1(6) . . . . ?
 C59 C58 B1 C50 38.9(7) . . . . ?
 C10 C6 C7 Fe1 60.4(4) . . . . ?
 C10 C6 C7 C8 -0.2(6) . . . . ?
 C41 C42 C43 O1 1.6(7) . . . . ?
 C41 C42 C43 C44 -178.6(7) . . . . ?
 C40 P3 C45 O2 147.4(4) . . . . ?
 C40 P3 C45 C46 -28.3(6) . . . . ?
 C40 P3 C14 Fe1 94.4(4) . . . . ?
 C40 P3 C14 C13 -174.3(5) . . . . ?
 C40 P3 C14 C15 5.9(5) . . . . ?
 C40 O1 C43 C42 -1.3(6) . . . . ?
 C40 O1 C43 C44 178.9(5) . . . . ?
 C40 C41 C42 C43 -1.3(7) . . . . ?
 C24 C25 C20 C21 -0.2(8) . . . . ?
 C1 P2 C6 Fe1 67.1(4) . . . . ?
 C1 P2 C6 C7 156.7(5) . . . . ?
 C1 P2 C6 C10 -23.9(6) . . . . ?
 C1 P2 C16 O4 -54.3(5) . . . . ?
 C1 P2 C16 C17 124.2(6) . . . . ?
 C1 O3 C4 C3 0.4(6) . . . . ?
 C1 O3 C4 C5 -178.5(5) . . . . ?
 C1 C2 C3 C4 -0.9(7) . . . . ?
 C56 C54 C53 C52 0.4(9) . . . . ?
 C56 C54 C55 F16 -155.2(6) . . . . ?
 C56 C54 C55 F17 -34.4(9) . . . . ?
 C56 C54 C55 F18 86.0(7) . . . . ?
 C56 C50 C51 C52 2.2(8) . . . . ?
 C56 C50 B1 C80 166.8(5) . . . . ?
 C56 C50 B1 C58 -73.7(6) . . . . ?
 C56 C50 B1 C67 47.1(7) . . . . ?
 C58 C65 C63 C62 2.4(8) . . . . ?
 C58 C65 C63 C64 -177.6(5) . . . . ?
 C38 C33 C34 C35 -1.1(8) . . . . ?
 C38 C37 C36 C35 0.0(9) . . . . ?
 C38 C37 C36 C39 177.7(6) . . . . ?
 C14 P3 C45 O2 40.2(4) . . . . ?
 C14 P3 C45 C46 -135.6(6) . . . . ?
 C14 P3 C40 O1 -106.6(4) . . . . ?
 C14 P3 C40 C41 74.7(7) . . . . ?
 C14 C13 C12 Fe1 58.5(4) . . . . ?
 C14 C13 C12 C11 -0.5(6) . . . . ?
 C14 C15 C11 Fe1 -58.2(4) . . . . ?
 C14 C15 C11 C12 0.6(6) . . . . ?
 C42 C41 C40 P3 179.3(5) . . . . ?
 C42 C41 C40 O1 0.5(6) . . . . ?
 C25 P1 C33 C38 60.9(5) . . . . ?
 C25 P1 C33 C34 -121.3(5) . . . . ?
 C25 P1 C27 C28 21.9(5) . . . . ?
 C25 P1 C27 C32 -159.4(4) . . . . ?
 C25 C24 C23 C22 1.1(9) . . . . ?
 C25 C20 C21 C22 0.0(9) . . . . ?
 C47 O2 C45 P3 -176.1(4) . . . . ?
 C47 O2 C45 C46 0.7(6) . . . . ?
 C28 C27 C32 C31 0.7(8) . . . . ?
 C28 C30 C29 C31 1.1(9) . . . . ?
 C28 C30 C29 C03C 178.4(6) . . . . ?
 C65 C58 B1 C80 -24.6(7) . . . . ?
 C65 C58 B1 C67 96.4(6) . . . . ?
 C65 C58 B1 C50 -143.6(5) . . . . ?
 C65 C63 C64 F32 167.0(5) . . . . ?
 C65 C63 C64 F31 46.8(7) . . . . ?
 C65 C63 C64 F33 -72.3(7) . . . . ?
 C67 C68 C70 C69 -1.0(9) . . . . ?
 C67 C68 C70 C73 178.9(6) . . . . ?
 C4 O3 C1 P2 -172.8(4) . . . . ?
 C4 O3 C1 C2 -0.9(6) . . . . ?
 C75 C80 C79 C77 2.5(8) . . . . ?
 C75 C80 B1 C58 135.3(5) . . . . ?
 C75 C80 B1 C67 13.4(7) . . . . ?
 C75 C80 B1 C50 -106.4(6) . . . . ?
 C75 C76 C02J C77 0.3(8) . . . . ?
 C75 C76 C74 F20 9.3(9) . . . . ?
 C75 C76 C74 F19 127.7(6) . . . . ?
 C75 C76 C74 F21 -114.5(7) . . . . ?
 C79 C80 C75 C76 -1.7(8) . . . . ?
 C79 C80 B1 C58 -49.0(7) . . . . ?
 C79 C80 B1 C67 -171.0(5) . . . . ?
 C79 C80 B1 C50 69.2(6) . . . . ?
 C79 C77 C02J C76 0.6(8) . . . . ?
 C79 C77 C78 F13 -62.8(7) . . . . ?
 C79 C77 C78 F14 176.6(5) . . . . ?
 C79 C77 C78 F15 56.0(7) . . . . ?
 C12 C13 C14 Fe1 -60.0(4) . . . . ?
 C12 C13 C14 P3 -178.9(4) . . . . ?
 C12 C13 C14 C15 0.9(6) . . . . ?
 C31 C29 C03C F2 73.5(8) . . . . ?
 C31 C29 C03C F3 -45.6(8) . . . . ?
 C31 C29 C03C F1 -164.6(6) . . . . ?
 C68 C67 C66 C71 -0.2(8) . . . . ?
 C68 C67 B1 C80 -87.3(6) . . . . ?
 C68 C67 B1 C58 151.3(5) . . . . ?
 C68 C67 B1 C50 32.2(7) . . . . ?
 C68 C70 C73 F24 164.2(6) . . . . ?
 C68 C70 C73 F22 -74.9(8) . . . . ?
 C68 C70 C73 F23 40.2(10) . . . . ?
 C34 C33 C38 C37 2.1(8) . . . . ?
 C69 C71 C66 C67 -0.7(9) . . . . ?
 C69 C71 C72 F27 152.3(6) . . . . ?
 C69 C71 C72 F25 31.5(9) . . . . ?
 C69 C71 C72 F26 -89.6(7) . . . . ?
 C69 C70 C73 F24 -16.0(10) . . . . ?
 C69 C70 C73 F22 105.0(7) . . . . ?
 C69 C70 C73 F23 -140.0(7) . . . . ?
 C02J C77 C79 C80 -2.1(9) . . . . ?
 C02J C77 C78 F13 116.5(6) . . . . ?
 C02J C77 C78 F14 -4.1(8) . . . . ?
 C02J C77 C78 F15 -124.7(6) . . . . ?
 C02J C76 C74 F20 -171.8(6) . . . . ?
 C02J C76 C74 F19 -53.4(8) . . . . ?
 C02J C76 C74 F21 64.4(8) . . . . ?
 C71 C69 C70 C68 0.1(9) . . . . ?
 C71 C69 C70 C73 -179.8(6) . . . . ?
 C23 C24 C25 P1 -176.5(4) . . . . ?
 C23 C24 C25 C20 -0.3(8) . . . . ?
 C23 C22 C21 C20 0.8(9) . . . . ?
 C23 C22 C26 F6 82.2(8) . . . . ?
 C23 C22 C26 F4 -158.1(6) . . . . ?
 C23 C22 C26 F5 -39.5(9) . . . . ?
 C62 C60 C59 C58 0.9(8) . . . . ?
 C62 C63 C64 F32 -13.1(8) . . . . ?
 C62 C63 C64 F31 -133.3(5) . . . . ?
 C62 C63 C64 F33 107.7(6) . . . . ?
 C54 C56 C50 C51 -4.4(8) . . . . ?
 C54 C56 C50 B1 174.3(5) . . . . ?
 C36 C37 C38 C33 -1.5(9) . . . . ?
 C32 C27 C28 C30 0.2(9) . . . . ?
 C32 C31 C29 C30 -0.2(9) . . . . ?
 C32 C31 C29 C03C -177.5(6) . . . . ?
 C50 C56 C54 C53 3.2(9) . . . . ?
 C50 C56 C54 C55 -174.7(6) . . . . ?
 C43 O1 C40 P3 -178.7(4) . . . . ?
 C43 O1 C40 C41 0.4(6) . . . . ?
 C21 C22 C23 C24 -1.4(9) . . . . ?
 C21 C22 C26 F6 -96.2(8) . . . . ?
 C21 C22 C26 F4 23.5(9) . . . . ?
 C21 C22 C26 F5 142.1(6) . . . . ?
 C30 C29 C03C F2 -103.7(7) . . . . ?
 C30 C29 C03C F3 137.1(6) . . . . ?
 C30 C29 C03C F1 18.1(9) . . . . ?
 C3 C2 C1 P2 171.3(5) . . . . ?
 C3 C2 C1 O3 1.1(6) . . . . ?
 C51 C52 C53 C54 -2.6(9) . . . . ?
 C51 C52 C57 F12 -29.2(9) . . . . ?
 C51 C52 C57 F10 85.5(8) . . . . ?
 C51 C52 C57 F11 -151.5(7) . . . . ?
 C51 C50 B1 C80 -14.7(7) . . . . ?
 C51 C50 B1 C58 104.8(6) . . . . ?
 C51 C50 B1 C67 -134.4(5) . . . . ?
 C53 C52 C51 C50 1.3(9) . . . . ?
 C53 C52 C57 F12 151.7(6) . . . . ?
 C53 C52 C57 F10 -93.6(8) . . . . ?
 C53 C52 C57 F11 29.4(10) . . . . ?
 C53 C54 C55 F16 26.9(9) . . . . ?
 C53 C54 C55 F17 147.7(6) . . . . ?
 C53 C54 C55 F18 -91.9(7) . . . . ?
 C35 C36 C39 F7 -165.7(6) . . . . ?
 C35 C36 C39 F9 -44.1(8) . . . . ?
 C35 C36 C39 F8 73.0(8) . . . . ?
 C39 C36 C35 C34 -176.8(6) . . . . ?
 C29 C31 C32 C27 -0.8(8) . . . . ?
 C66 C67 C68 C70 1.0(8) . . . . ?
 C66 C67 B1 C80 88.3(6) . . . . ?
 C66 C67 B1 C58 -33.1(7) . . . . ?
 C66 C67 B1 C50 -152.2(5) . . . . ?
 C66 C71 C72 F27 -28.7(9) . . . . ?
 C66 C71 C72 F25 -149.4(6) . . . . ?
 C66 C71 C72 F26 89.4(7) . . . . ?
 C78 C77 C79 C80 177.2(5) . . . . ?
 C78 C77 C02J C76 -178.7(5) . . . . ?
 C55 C54 C53 C52 178.3(6) . . . . ?
 C70 C69 C71 C66 0.8(9) . . . . ?
 C70 C69 C71 C72 179.8(6) . . . . ?
 C57 C52 C51 C50 -177.8(5) . . . . ?
 C57 C52 C53 C54 176.5(6) . . . . ?
 C74 C76 C02J C77 -178.6(6) . . . . ?
 C72 C71 C66 C67 -179.8(6) . . . . ?
 C5 C4 C3 C2 178.9(6) . . . . ?
 B1 C80 C75 C76 174.2(5) . . . . ?
 B1 C80 C79 C77 -173.5(5) . . . . ?
 B1 C58 C65 C63 178.4(5) . . . . ?
 B1 C67 C68 C70 176.9(5) . . . . ?
 B1 C67 C66 C71 -176.0(5) . . . . ?
 B1 C50 C51 C52 -176.4(5) . . . . ?
 C26 C22 C23 C24 -179.8(6) . . . . ?
 C26 C22 C21 C20 179.2(6) . . . . ?

_olex2_submission_special_instructions  'No special instructions were received'
_oxdiff_exptl_absorpt_empirical_details
;
Empirical correction (ABSPACK) includes:
- Absorption correction using spherical harmonics
- Frame scaling
;
