# Supplementary material for: Cleavage of [Pd2(PP)2(μ-Cl)2][BArF24]2 (PP = Bis(phosphino)ferrocene, BArF24 = Tetrakis(3,5-bis(trifluoromethyl)phenyl)borate) with Monodentate Phosphines
Source: Molecules. 2024 Apr 29;29(9):2047. doi: 10.3390/molecules29092047 (PMC11085644; doi:10.3390/molecules29092047)
Supplement: Supplementary file 1 [file molecules-29-02047-s001.zip › [Pd(dippf)(PMe3)Cl][BArF24].cif]

data_[pd(dippf)(pme3)cl][barf24]
_audit_creation_date               2024-03-17
_audit_creation_method
;
Olex2 1.5
(compiled 2024.02.16 svn.r378c4104 for OlexSys, GUI svn.r6928)
;
_shelx_SHELXL_version_number       '2019/3'
_audit_contact_author_address      ?
_audit_contact_author_email        ?
_audit_contact_author_name         ''
_audit_contact_author_phone        ?
_publ_contact_author_id_orcid      ?
_publ_section_references
;
Dolomanov, O.V., Bourhis, L.J., Gildea, R.J, Howard, J.A.K. & Puschmann, H.
 (2009), J. Appl. Cryst. 42, 339-341.

Sheldrick, G.M. (2015). Acta Cryst. A71, 3-8.

Sheldrick, G.M. (2015). Acta Cryst. C71, 3-8.
;
_chemical_name_common              ?
_chemical_name_systematic          ?
_chemical_formula_moiety           '2(C25 H45 Cl Fe P3 Pd), 2(C32 H12 B F24)'
_chemical_formula_sum              'C114 H114 B2 Cl2 F48 Fe2 P6 Pd2'
_chemical_formula_weight           2998.89
_chemical_melting_point            ?
loop_
  _atom_type_symbol
  _atom_type_description
  _atom_type_scat_dispersion_real
  _atom_type_scat_dispersion_imag
  _atom_type_scat_source
 'C' 'C' 0.0033 0.0016 'International Tables Vol C Tables 4.2.6.8 and 6.1.1.4'
 'H' 'H' 0.0000 0.0000 'International Tables Vol C Tables 4.2.6.8 and 6.1.1.4'
 'B' 'B' 0.0013 0.0007 'International Tables Vol C Tables 4.2.6.8 and 6.1.1.4'
 'Cl' 'Cl' 0.1484 0.1585 'International Tables Vol C Tables 4.2.6.8 and 6.1.1.4'
 'F' 'F' 0.0171 0.0103 'International Tables Vol C Tables 4.2.6.8 and 6.1.1.4'
 'Fe' 'Fe' 0.3463 0.8444 'International Tables Vol C Tables 4.2.6.8 and 6.1.1.4'
 'P' 'P' 0.1023 0.0942 'International Tables Vol C Tables 4.2.6.8 and 6.1.1.4'
 'Pd' 'Pd' -0.9988 1.0072
 'International Tables Vol C Tables 4.2.6.8 and 6.1.1.4'

_shelx_space_group_comment
;
The symmetry employed for this shelxl refinement is uniquely defined
by the following loop, which should always be used as a source of
symmetry information in preference to the above space-group names.
They are only intended as comments.
;
_space_group_crystal_system        'monoclinic'
_space_group_IT_number             14
_space_group_name_H-M_alt          'P 1 21/n 1'
_space_group_name_Hall             '-P 2yn'
loop_
  _space_group_symop_operation_xyz
 'x, y, z'
 '-x+1/2, y+1/2, -z+1/2'
 '-x, -y, -z'
 'x-1/2, -y-1/2, z-1/2'

_cell_length_a                     18.8630(5)
_cell_length_b                     17.1402(5)
_cell_length_c                     19.2625(7)
_cell_angle_alpha                  90
_cell_angle_beta                   94.472(3)
_cell_angle_gamma                  90
_cell_volume                       6208.9(3)
_cell_formula_units_Z              2
_cell_measurement_reflns_used      20549
_cell_measurement_temperature      100.00(17)
_cell_measurement_theta_max        30.6010
_cell_measurement_theta_min        2.0580
_shelx_estimated_absorpt_T_max     0.889
_shelx_estimated_absorpt_T_min     0.733
_exptl_absorpt_coefficient_mu      0.753
_exptl_absorpt_correction_T_max    0.915
_exptl_absorpt_correction_T_min    0.770
_exptl_absorpt_correction_type     gaussian
_exptl_absorpt_process_details
;
CrysAlisPro 1.171.42.99a (Rigaku Oxford Diffraction, 2023)
Numerical absorption correction based on gaussian integration over
a multifaceted crystal model
Empirical absorption correction using spherical harmonics,
implemented in SCALE3 ABSPACK scaling algorithm.
;
_exptl_absorpt_special_details     ?
_exptl_crystal_colour              orange
_exptl_crystal_colour_primary      orange
_exptl_crystal_density_diffrn      1.604
_exptl_crystal_density_meas        ?
_exptl_crystal_density_method      ?
_exptl_crystal_description         block
_exptl_crystal_F_000               3016
loop_
  _exptl_crystal_face_index_h
  _exptl_crystal_face_index_k
  _exptl_crystal_face_index_l
  _exptl_crystal_face_perp_dist
 1 0 0 0.1949
 -6 18 18 0.0900
 -3 11 -23 0.1730
 6 -15 -21 0.0897
 7 -23 6 0.2651
 19 11 12 0.1685
 -19 -14 -8 0.1380
 6 -13 22 0.2586
 4 13 -23 0.1755
 -26 4 8 0.1821
 -7 -12 23 0.2317
 -6 8 25 0.1470
 3 -1 -27 0.1372
 3 23 9 0.1265
 15 14 14 0.1447
 15 9 19 0.1796
 -25 -6 -4 0.1804
 22 -2 13 0.2337
 18 -12 14 0.2721
 3 -15 -21 0.0711
 -2 13 23 0.1127
 -1 18 18 0.0793
 -2 21 13 0.0976
 -1 -12 -23 0.0757
 -3 -15 -21 0.0643
 -2 -18 -17 0.0730
 2 -23 7 0.2474
 2 19 17 0.0791
 -7 -20 -14 0.0822
 -8 -14 -20 0.0995
 -7 -18 -16 0.0715
 7 18 16 0.1009
 10 21 -10 0.1974
 -5 -20 15 0.2246

_exptl_crystal_size_max            0.44
_exptl_crystal_size_mid            0.4
_exptl_crystal_size_min            0.16
_exptl_transmission_factor_max     ?
_exptl_transmission_factor_min     ?
_diffrn_reflns_av_R_equivalents    0.0295
_diffrn_reflns_av_unetI/netI       0.0327
_diffrn_reflns_Laue_measured_fraction_full  0.983
_diffrn_reflns_Laue_measured_fraction_max  0.979
_diffrn_reflns_limit_h_max         23
_diffrn_reflns_limit_h_min         -23
_diffrn_reflns_limit_k_max         20
_diffrn_reflns_limit_k_min         -21
_diffrn_reflns_limit_l_max         23
_diffrn_reflns_limit_l_min         -23
_diffrn_reflns_number              40031
_diffrn_reflns_point_group_measured_fraction_full  0.983
_diffrn_reflns_point_group_measured_fraction_max  0.979
_diffrn_reflns_theta_full          25.242
_diffrn_reflns_theta_max           25.999
_diffrn_reflns_theta_min           2.121
_diffrn_ambient_temperature        100.15
_diffrn_detector_area_resol_mean   10.0000
_diffrn_measured_fraction_theta_full  0.983
_diffrn_measured_fraction_theta_max  0.979
_diffrn_measurement_details
;
List of Runs (angles in degrees, time in seconds):

  # Type    Start    End  Width  t~exp~   \w     \q     \k     \f   Frames
--------------------------------------------------------------------------
  1  \w    -74.00  65.00   0.50   80.00    --   20.00  54.00 120.00  278
  2  \w    -74.00  66.00   0.50   80.00    --   20.00  54.00 -90.00  280
  3  \w    -23.00 106.00   0.50   80.00    --   20.00  54.00-180.00  258
  4  \w    -46.00 -20.00   0.50   80.00    --   20.00  54.00   0.00   52
  5  \w     25.00  54.00   0.50   80.00    --   20.00  54.00   0.00   58
;
_diffrn_measurement_device         'two-circle diffractometer'
_diffrn_measurement_device_type    'XtaLAB Mini II'
_diffrn_measurement_method         '\w scans'
_diffrn_radiation_type             MoK\a
_diffrn_radiation_wavelength       0.71073
_diffrn_source                     ?
_reflns_Friedel_coverage           0.000
_reflns_Friedel_fraction_full      .
_reflns_Friedel_fraction_max       .
_reflns_number_gt                  9988
_reflns_number_total               11952
_reflns_special_details
;
 Reflections were merged by SHELXL according to the crystal
 class for the calculation of statistics and refinement.
 
 _reflns_Friedel_fraction is defined as the number of unique
 Friedel pairs measured divided by the number that would be
 possible theoretically, ignoring centric projections and
 systematic absences.
;
_reflns_threshold_expression       'I > 2\s(I)'
_computing_cell_refinement         'CrysAlisPro 1.171.42.99a (Rigaku OD, 2023)'
_computing_data_collection         'CrysAlisPro 1.171.42.99a (Rigaku OD, 2023)'
_computing_data_reduction          'CrysAlisPro 1.171.42.99a (Rigaku OD, 2023)'
_computing_molecular_graphics      'Olex2 1.5 (Dolomanov et al., 2009)'
_computing_publication_material    'Olex2 1.5 (Dolomanov et al., 2009)'
_computing_structure_refinement    'SHELXL 2019/3 (Sheldrick, 2015)'
_computing_structure_solution      'SHELXT 2018/2 (Sheldrick, 2018)'
_refine_diff_density_max           0.985
_refine_diff_density_min           -0.564
_refine_diff_density_rms           0.073
_refine_ls_extinction_coef         .
_refine_ls_extinction_method       none
_refine_ls_goodness_of_fit_ref     1.044
_refine_ls_hydrogen_treatment      constr
_refine_ls_matrix_type             full
_refine_ls_number_parameters       824
_refine_ls_number_reflns           11952
_refine_ls_number_restraints       3
_refine_ls_R_factor_all            0.0444
_refine_ls_R_factor_gt             0.0342
_refine_ls_restrained_S_all        1.047
_refine_ls_shift/su_max            0.004
_refine_ls_shift/su_mean           0.000
_refine_ls_structure_factor_coef   Fsqd
_refine_ls_weighting_details      
 'w=1/[\s^2^(Fo^2^)+(0.0373P)^2^+6.6209P] where P=(Fo^2^+2Fc^2^)/3'
_refine_ls_weighting_scheme        calc
_refine_ls_wR_factor_gt            0.0815
_refine_ls_wR_factor_ref           0.0851
_refine_special_details            ?
_olex2_refinement_description
;
1. Restrained distances
 F1-C33 \\sim F27-C33
 with sigma of 0.02
 F2-C33 \\sim F25-C33
 with sigma of 0.02
 C33-F3 \\sim C33-F26
 with sigma of 0.02
2. Uiso/Uaniso restraints and constraints
Uanis(F27) = Uanis(F3)
Uanis(F25) = Uanis(F1)
Uanis(F2) = Uanis(F26)
Uanis(F11) = Uanis(F30)
Uanis(F28) = Uanis(F29)
Uanis(F30) = Uanis(F11)
Uanis(F10) = Uanis(F12)
3. Rigid body (RIGU) restrains
 F1, F2, F3, F25, F26, F27
 with sigma for 1-2 distances of 0.002 and sigma for 1-3 distances of 0.002
 F16, F17, F18
 with sigma for 1-2 distances of 0.002 and sigma for 1-3 distances of 0.002
4. Others
 Sof(F25)=Sof(F26)=Sof(F27)=1-FVAR(1)
 Sof(F1)=Sof(F2)=Sof(F3)=FVAR(1)
 Sof(F28)=Sof(F29)=Sof(F30)=1-FVAR(2)
 Sof(F10)=Sof(F11)=Sof(F12)=FVAR(2)
5.a Ternary CH refined with riding coordinates:
 C6(H6), C9(H9), C11(H11), C23(H23)
5.b Aromatic/amide H refined with riding coordinates:
 C14(H14), C15(H15), C16(H16), C17(H17), C18(H18), C19(H19), C20(H20),
 C22(H22), C27(H27), C29(H29), C31(H31), C35(H35), C37(H37), C39(H39), C43(H43),
  C45(H45), C47(H47), C51(H51), C53(H53), C55(H55)
5.c Idealised Me refined as rotating group:
 C1(H1A,H1B,H1C), C2(H2A,H2B,H2C), C3(H3A,H3B,H3C), C4(H4A,H4B,H4C), C5(H5A,
 H5B,H5C), C7(H7A,H7B,H7C), C8(H8A,H8B,H8C), C10(H10A,H10B,H10C), C12(H12A,H12B,
 H12C), C24(H24A,H24B,H24C), C25(H25A,H25B,H25C)
;
_atom_sites_solution_hydrogens     geom
_atom_sites_solution_primary       dual
_atom_sites_solution_secondary     ?
loop_
  _atom_site_label
  _atom_site_type_symbol
  _atom_site_fract_x
  _atom_site_fract_y
  _atom_site_fract_z
  _atom_site_U_iso_or_equiv
  _atom_site_adp_type
  _atom_site_occupancy
  _atom_site_site_symmetry_order
  _atom_site_calc_flag
  _atom_site_refinement_flags_posn
  _atom_site_refinement_flags_adp
  _atom_site_refinement_flags_occupancy
  _atom_site_disorder_assembly
  _atom_site_disorder_group
 Pd1 Pd 0.80345(2) 0.42131(2) 1.05111(2) 0.01774(6) Uani 1 1 d . . . . .
 Fe1 Fe 0.66239(2) 0.44884(2) 0.85589(2) 0.02116(9) Uani 1 1 d . . . . .
 Cl1 Cl 0.92358(3) 0.44915(5) 1.07891(3) 0.03236(17) Uani 1 1 d . . . . .
 P1 P 0.81271(4) 0.40292(5) 1.17452(4) 0.02878(17) Uani 1 1 d . . . . .
 P2 P 0.69275(3) 0.37027(4) 1.02284(4) 0.02211(15) Uani 1 1 d . . . . .
 P3 P 0.82789(3) 0.47618(4) 0.94243(3) 0.01694(13) Uani 1 1 d . . . . .
 C1 C 0.88447(17) 0.3385(2) 1.20610(19) 0.0500(9) Uani 1 1 d . . . . .
 H1A H 0.872298 0.284619 1.192983 0.075 Uiso 1 1 calc R U . . .
 H1B H 0.891566 0.342424 1.256927 0.075 Uiso 1 1 calc R U . . .
 H1C H 0.928294 0.353664 1.185458 0.075 Uiso 1 1 calc R U . . .
 C2 C 0.83396(18) 0.4976(2) 1.21269(16) 0.0422(8) Uani 1 1 d . . . . .
 H2A H 0.876283 0.518644 1.192922 0.063 Uiso 1 1 calc R U . . .
 H2B H 0.843259 0.492054 1.263222 0.063 Uiso 1 1 calc R U . . .
 H2C H 0.793820 0.533155 1.202570 0.063 Uiso 1 1 calc R U . . .
 C3 C 0.74409(17) 0.3716(2) 1.23025(16) 0.0467(9) Uani 1 1 d . . . . .
 H3A H 0.703031 0.406578 1.223669 0.070 Uiso 1 1 calc R U . . .
 H3B H 0.763072 0.373136 1.279056 0.070 Uiso 1 1 calc R U . . .
 H3C H 0.729332 0.318210 1.217926 0.070 Uiso 1 1 calc R U . . .
 C4 C 0.73018(16) 0.22251(18) 1.07550(19) 0.0431(8) Uani 1 1 d . . . . .
 H4A H 0.777011 0.243390 1.091419 0.065 Uiso 1 1 calc R U . . .
 H4B H 0.734181 0.166477 1.066468 0.065 Uiso 1 1 calc R U . . .
 H4C H 0.697046 0.230996 1.111507 0.065 Uiso 1 1 calc R U . . .
 C5 C 0.75053(16) 0.24631(18) 0.94994(19) 0.0412(8) Uani 1 1 d . . . . .
 H5A H 0.731577 0.272074 0.907017 0.062 Uiso 1 1 calc R U . . .
 H5B H 0.752110 0.189814 0.942389 0.062 Uiso 1 1 calc R U . . .
 H5C H 0.798642 0.265614 0.962955 0.062 Uiso 1 1 calc R U . . .
 C6 C 0.70251(14) 0.26416(15) 1.00848(16) 0.0298(6) Uani 1 1 d . . . . .
 H6 H 0.654243 0.242727 0.994254 0.036 Uiso 1 1 calc R U . . .
 C7 C 0.77252(13) 0.61485(16) 0.99211(15) 0.0271(6) Uani 1 1 d . . . . .
 H7A H 0.727836 0.598589 0.966889 0.041 Uiso 1 1 calc R U . . .
 H7B H 0.774685 0.671952 0.993897 0.041 Uiso 1 1 calc R U . . .
 H7C H 0.774873 0.593966 1.039594 0.041 Uiso 1 1 calc R U . . .
 C8 C 0.90559(13) 0.61370(17) 0.99054(15) 0.0278(6) Uani 1 1 d . . . . .
 H8A H 0.911029 0.593976 1.038413 0.042 Uiso 1 1 calc R U . . .
 H8B H 0.905142 0.670869 0.991190 0.042 Uiso 1 1 calc R U . . .
 H8C H 0.945386 0.595442 0.965039 0.042 Uiso 1 1 calc R U . . .
 C9 C 0.83539(13) 0.58364(15) 0.95448(13) 0.0202(5) Uani 1 1 d . . . . .
 H9 H 0.831172 0.607139 0.906815 0.024 Uiso 1 1 calc R U . . .
 C10 C 0.92016(13) 0.35314(16) 0.91461(15) 0.0257(6) Uani 1 1 d . . . . .
 H10A H 0.915121 0.335717 0.962432 0.039 Uiso 1 1 calc R U . . .
 H10B H 0.966987 0.337754 0.900552 0.039 Uiso 1 1 calc R U . . .
 H10C H 0.882994 0.329041 0.883277 0.039 Uiso 1 1 calc R U . . .
 C11 C 0.91292(12) 0.44222(15) 0.91081(13) 0.0200(5) Uani 1 1 d . . . . .
 H11 H 0.951893 0.464349 0.943111 0.024 Uiso 1 1 calc R U . . .
 C12 C 0.92447(13) 0.47303(17) 0.83795(13) 0.0249(6) Uani 1 1 d . . . . .
 H12A H 0.889127 0.449892 0.804042 0.037 Uiso 1 1 calc R U . . .
 H12B H 0.972334 0.458979 0.825822 0.037 Uiso 1 1 calc R U . . .
 H12C H 0.919356 0.529924 0.837333 0.037 Uiso 1 1 calc R U . . .
 C13 C 0.76746(12) 0.47181(15) 0.86405(13) 0.0199(5) Uani 1 1 d . . . . .
 C14 C 0.72905(13) 0.53604(16) 0.83195(14) 0.0231(6) Uani 1 1 d . . . . .
 H14 H 0.728987 0.587903 0.849339 0.028 Uiso 1 1 calc R U . . .
 C15 C 0.75278(12) 0.40563(16) 0.81988(13) 0.0223(6) Uani 1 1 d . . . . .
 H15 H 0.771220 0.354516 0.827587 0.027 Uiso 1 1 calc R U . . .
 C16 C 0.70573(13) 0.42965(17) 0.76235(14) 0.0267(6) Uani 1 1 d . . . . .
 H16 H 0.687378 0.397183 0.725217 0.032 Uiso 1 1 calc R U . . .
 C17 C 0.69105(14) 0.50950(17) 0.76982(14) 0.0274(6) Uani 1 1 d . . . . .
 H17 H 0.661032 0.540268 0.738823 0.033 Uiso 1 1 calc R U . . .
 C18 C 0.55827(13) 0.41115(19) 0.85023(16) 0.0344(7) Uani 1 1 d . . . . .
 H18 H 0.529557 0.396475 0.809620 0.041 Uiso 1 1 calc R U . . .
 C19 C 0.56406(13) 0.48707(19) 0.87879(15) 0.0323(7) Uani 1 1 d . . . . .
 H19 H 0.539979 0.532204 0.860626 0.039 Uiso 1 1 calc R U . . .
 C20 C 0.60268(13) 0.36067(17) 0.89261(15) 0.0293(6) Uani 1 1 d . . . . .
 H20 H 0.608516 0.306314 0.885301 0.035 Uiso 1 1 calc R U . . .
 C21 C 0.63747(12) 0.40550(16) 0.94854(14) 0.0230(6) Uani 1 1 d . . . . .
 C22 C 0.61220(13) 0.48424(16) 0.93949(14) 0.0250(6) Uani 1 1 d . . . . .
 H22 H 0.625381 0.527116 0.968976 0.030 Uiso 1 1 calc R U . . .
 C23 C 0.62907(13) 0.37690(17) 1.09120(15) 0.0274(6) Uani 1 1 d . . . . .
 H23 H 0.650170 0.347275 1.132510 0.033 Uiso 1 1 calc R U . . .
 C24 C 0.62034(15) 0.46154(19) 1.11436(16) 0.0336(7) Uani 1 1 d . . . . .
 H24A H 0.667197 0.486286 1.121256 0.050 Uiso 1 1 calc R U . . .
 H24B H 0.597190 0.462565 1.158166 0.050 Uiso 1 1 calc R U . . .
 H24C H 0.591046 0.489964 1.078501 0.050 Uiso 1 1 calc R U . . .
 C25 C 0.55661(14) 0.3396(2) 1.06961(18) 0.0389(8) Uani 1 1 d . . . . .
 H25A H 0.532824 0.369381 1.031096 0.058 Uiso 1 1 calc R U . . .
 H25B H 0.527126 0.339948 1.109308 0.058 Uiso 1 1 calc R U . . .
 H25C H 0.563674 0.285694 1.054665 0.058 Uiso 1 1 calc R U . . .
 F4 F 1.01127(9) 0.60280(12) 0.43104(10) 0.0466(5) Uani 1 1 d . . . . .
 F5 F 0.95640(10) 0.51637(12) 0.36765(10) 0.0458(5) Uani 1 1 d . . . . .
 F6 F 0.91203(10) 0.63049(13) 0.37516(11) 0.0571(6) Uani 1 1 d . . . . .
 F7 F 0.94807(10) 0.25141(12) 0.39110(16) 0.0764(8) Uani 1 1 d . . . . .
 F8 F 0.90810(10) 0.15745(13) 0.44640(11) 0.0572(6) Uani 1 1 d . . . . .
 F9 F 0.89707(11) 0.15626(15) 0.33694(11) 0.0711(8) Uani 1 1 d . . . . .
 F13 F 0.58370(11) 0.66151(13) 0.60071(12) 0.0656(7) Uani 1 1 d . . . . .
 F14 F 0.53789(13) 0.55412(13) 0.62346(12) 0.0673(7) Uani 1 1 d . . . . .
 F15 F 0.48620(10) 0.62672(16) 0.54764(10) 0.0688(7) Uani 1 1 d . . . . .
 F19 F 0.53472(8) 0.26314(10) 0.60758(8) 0.0324(4) Uani 1 1 d . . . . .
 F20 F 0.56412(9) 0.29016(11) 0.71496(9) 0.0407(4) Uani 1 1 d . . . . .
 F21 F 0.58049(8) 0.17495(9) 0.67667(9) 0.0317(4) Uani 1 1 d . . . . .
 F22 F 0.88312(9) 0.18946(11) 0.67734(10) 0.0435(5) Uani 1 1 d . . . . .
 F23 F 0.83238(9) 0.20879(12) 0.77149(9) 0.0488(5) Uani 1 1 d . . . . .
 F24 F 0.89473(9) 0.29939(10) 0.72975(10) 0.0427(5) Uani 1 1 d . . . . .
 C26 C 0.81459(12) 0.46798(14) 0.51837(13) 0.0187(5) Uani 1 1 d . . . . .
 C27 C 0.85534(12) 0.49101(15) 0.46437(13) 0.0205(5) Uani 1 1 d . . . . .
 H27 H 0.847689 0.466187 0.420331 0.025 Uiso 1 1 calc R U . . .
 C28 C 0.90705(13) 0.54948(15) 0.47311(14) 0.0224(5) Uani 1 1 d . . . . .
 C29 C 0.92017(13) 0.58671(15) 0.53640(14) 0.0236(6) Uani 1 1 d . . . . .
 H29 H 0.955441 0.626212 0.542465 0.028 Uiso 1 1 calc R U . . .
 C30 C 0.88034(13) 0.56481(15) 0.59107(14) 0.0224(5) Uani 1 1 d . . . . .
 C31 C 0.82896(12) 0.50693(14) 0.58233(13) 0.0193(5) Uani 1 1 d . . . . .
 H31 H 0.802700 0.493160 0.620635 0.023 Uiso 1 1 calc R U . . .
 C32 C 0.94646(14) 0.57476(17) 0.41233(15) 0.0291(6) Uani 1 1 d . . . . .
 C33 C 0.89345(14) 0.60385(16) 0.66042(15) 0.0271(6) Uani 1 1 d D . . . .
 C34 C 0.75361(13) 0.34415(14) 0.44579(12) 0.0177(5) Uani 1 1 d . . . . .
 C35 C 0.81835(13) 0.30562(15) 0.43878(13) 0.0196(5) Uani 1 1 d . . . . .
 H35 H 0.859619 0.322528 0.466079 0.024 Uiso 1 1 calc R U . . .
 C36 C 0.82395(13) 0.24335(15) 0.39300(13) 0.0215(5) Uani 1 1 d . . . . .
 C37 C 0.76548(14) 0.21724(15) 0.35160(13) 0.0232(5) Uani 1 1 d . . . . .
 H37 H 0.769518 0.175272 0.319940 0.028 Uiso 1 1 calc R U . . .
 C38 C 0.70059(13) 0.25428(15) 0.35771(13) 0.0213(5) Uani 1 1 d . . . . .
 C39 C 0.69489(13) 0.31541(15) 0.40425(13) 0.0198(5) Uani 1 1 d . . . . .
 H39 H 0.649632 0.338622 0.408122 0.024 Uiso 1 1 calc R U . . .
 C40 C 0.63573(15) 0.22830(17) 0.31320(15) 0.0294(6) Uani 1 1 d . . . . .
 C41 C 0.89449(14) 0.20319(17) 0.39115(14) 0.0281(6) Uani 1 1 d . . . . .
 C42 C 0.68071(12) 0.47055(14) 0.48612(13) 0.0179(5) Uani 1 1 d . . . . .
 C43 C 0.63969(12) 0.50603(14) 0.53510(13) 0.0192(5) Uani 1 1 d . . . . .
 H43 H 0.645872 0.489964 0.582386 0.023 Uiso 1 1 calc R U . . .
 C44 C 0.59031(13) 0.56398(15) 0.51639(14) 0.0215(5) Uani 1 1 d . . . . .
 C45 C 0.58016(13) 0.58995(15) 0.44795(14) 0.0241(6) Uani 1 1 d . . . . .
 H45 H 0.546528 0.629706 0.435234 0.029 Uiso 1 1 calc R U . . .
 C46 C 0.62055(13) 0.55617(16) 0.39871(14) 0.0238(6) Uani 1 1 d . . . . .
 C47 C 0.66957(13) 0.49784(15) 0.41749(13) 0.0207(5) Uani 1 1 d . . . . .
 H47 H 0.696409 0.475735 0.382680 0.025 Uiso 1 1 calc R U . . .
 C48 C 0.54968(14) 0.60215(16) 0.57109(15) 0.0263(6) Uani 1 1 d . . . . .
 C49 C 0.61204(15) 0.58125(18) 0.32421(15) 0.0317(7) Uani 1 1 d . . . . .
 C50 C 0.73408(12) 0.35572(14) 0.57502(12) 0.0175(5) Uani 1 1 d . . . . .
 C51 C 0.79180(13) 0.32661(14) 0.61748(12) 0.0190(5) Uani 1 1 d . . . . .
 H51 H 0.838347 0.344324 0.610139 0.023 Uiso 1 1 calc R U . . .
 C52 C 0.78307(13) 0.27267(15) 0.66997(13) 0.0204(5) Uani 1 1 d . . . . .
 C53 C 0.71601(13) 0.24586(15) 0.68333(13) 0.0214(5) Uani 1 1 d . . . . .
 H53 H 0.710059 0.209320 0.719505 0.026 Uiso 1 1 calc R U . . .
 C54 C 0.65776(13) 0.27421(15) 0.64206(13) 0.0200(5) Uani 1 1 d . . . . .
 C55 C 0.66639(13) 0.32740(14) 0.58903(12) 0.0183(5) Uani 1 1 d . . . . .
 H55 H 0.625659 0.345211 0.561433 0.022 Uiso 1 1 calc R U . . .
 C56 C 0.58475(13) 0.25077(16) 0.65989(14) 0.0242(6) Uani 1 1 d . . . . .
 C57 C 0.84824(14) 0.24301(16) 0.71208(14) 0.0273(6) Uani 1 1 d . . . . .
 B1 B 0.74579(14) 0.40960(17) 0.50666(14) 0.0174(6) Uani 1 1 d . . . . .
 F1 F 0.9488(2) 0.5761(3) 0.69921(15) 0.0628(10) Uani 0.725(3) 1 d D . P A 1
 F2 F 0.84053(16) 0.5941(3) 0.70355(17) 0.0675(11) Uani 0.725(3) 1 d D . P A 1
 F3 F 0.9034(3) 0.67868(16) 0.65718(15) 0.0827(15) Uani 0.725(3) 1 d D . P A 1
 F16 F 0.59483(11) 0.28739(12) 0.29201(13) 0.0678(7) Uani 1 1 d . . . . .
 F17 F 0.65274(10) 0.19326(13) 0.25437(9) 0.0531(5) Uani 1 1 d . . . . .
 F18 F 0.59714(11) 0.17696(14) 0.34432(10) 0.0617(6) Uani 1 1 d . . . . .
 F28 F 0.5639(3) 0.6336(4) 0.3082(2) 0.0549(12) Uani 0.567(9) 1 d . . P B 2
 F29 F 0.6748(3) 0.6099(4) 0.3036(2) 0.0549(12) Uani 0.567(9) 1 d . . P B 2
 F30 F 0.5984(5) 0.5216(2) 0.2801(2) 0.0610(13) Uani 0.567(9) 1 d . . P B 2
 F10 F 0.5641(4) 0.5404(6) 0.2875(3) 0.0610(16) Uani 0.433(9) 1 d . . P B 1
 F11 F 0.5930(6) 0.6550(3) 0.3188(3) 0.0610(13) Uani 0.433(9) 1 d . . P B 1
 F12 F 0.6701(4) 0.5735(6) 0.2888(3) 0.0610(16) Uani 0.433(9) 1 d . . P B 1
 F25 F 0.8445(5) 0.6554(7) 0.6677(4) 0.0628(10) Uani 0.275(3) 1 d D . P A 2
 F26 F 0.9539(5) 0.6453(8) 0.6624(5) 0.0675(11) Uani 0.275(3) 1 d D . P A 2
 F27 F 0.8999(10) 0.5585(4) 0.7066(4) 0.0827(15) Uani 0.275(3) 1 d D . P A 2

loop_
  _atom_site_aniso_label
  _atom_site_aniso_U_11
  _atom_site_aniso_U_22
  _atom_site_aniso_U_33
  _atom_site_aniso_U_23
  _atom_site_aniso_U_13
  _atom_site_aniso_U_12
 Pd1 0.01458(9) 0.01754(10) 0.02138(10) 0.00130(8) 0.00312(7) -0.00108(7)
 Fe1 0.01421(16) 0.0240(2) 0.0248(2) -0.00567(16) -0.00131(14) 0.00070(14)
 Cl1 0.0183(3) 0.0536(5) 0.0248(3) 0.0024(3) -0.0008(2) -0.0100(3)
 P1 0.0268(3) 0.0327(4) 0.0268(4) 0.0090(3) 0.0018(3) -0.0022(3)
 P2 0.0151(3) 0.0201(3) 0.0315(4) 0.0005(3) 0.0041(3) -0.0009(3)
 P3 0.0134(3) 0.0190(3) 0.0185(3) -0.0028(3) 0.0015(2) -0.0017(2)
 C1 0.0419(18) 0.054(2) 0.053(2) 0.0239(19) -0.0050(16) 0.0076(16)
 C2 0.0507(19) 0.050(2) 0.0258(16) -0.0065(15) 0.0049(13) -0.0082(16)
 C3 0.0384(17) 0.070(3) 0.0320(18) 0.0199(18) 0.0038(13) -0.0100(17)
 C4 0.0366(16) 0.0255(16) 0.067(2) 0.0091(16) 0.0012(15) -0.0011(13)
 C5 0.0361(16) 0.0224(15) 0.068(2) -0.0067(16) 0.0188(15) -0.0001(13)
 C6 0.0195(12) 0.0181(13) 0.0522(19) -0.0002(13) 0.0050(12) -0.0045(11)
 C7 0.0247(13) 0.0237(14) 0.0334(15) -0.0076(12) 0.0051(11) 0.0003(11)
 C8 0.0233(13) 0.0288(15) 0.0309(15) -0.0066(13) 0.0005(11) -0.0050(12)
 C9 0.0215(12) 0.0185(13) 0.0207(13) -0.0026(11) 0.0016(10) -0.0027(10)
 C10 0.0180(12) 0.0252(14) 0.0341(15) -0.0024(12) 0.0041(10) 0.0016(11)
 C11 0.0136(11) 0.0237(13) 0.0229(13) -0.0030(11) 0.0029(9) 0.0002(10)
 C12 0.0197(12) 0.0309(15) 0.0248(14) -0.0040(12) 0.0057(10) -0.0022(11)
 C13 0.0155(11) 0.0255(14) 0.0189(13) -0.0042(11) 0.0020(9) -0.0018(10)
 C14 0.0209(12) 0.0233(14) 0.0249(14) -0.0018(11) -0.0003(10) -0.0015(11)
 C15 0.0173(11) 0.0246(14) 0.0253(14) -0.0064(11) 0.0036(10) 0.0018(10)
 C16 0.0218(12) 0.0341(16) 0.0237(14) -0.0078(12) -0.0004(10) -0.0005(11)
 C17 0.0238(13) 0.0332(16) 0.0243(14) -0.0005(12) -0.0038(10) 0.0004(12)
 C18 0.0138(12) 0.052(2) 0.0367(17) -0.0088(15) -0.0020(11) -0.0065(12)
 C19 0.0163(12) 0.0432(18) 0.0374(17) -0.0001(14) 0.0030(11) 0.0099(12)
 C20 0.0179(12) 0.0297(15) 0.0409(17) -0.0106(13) 0.0052(11) -0.0072(11)
 C21 0.0146(11) 0.0251(14) 0.0297(14) -0.0017(12) 0.0043(10) -0.0030(10)
 C22 0.0185(12) 0.0272(15) 0.0296(15) -0.0060(12) 0.0037(10) 0.0032(11)
 C23 0.0177(12) 0.0337(16) 0.0312(15) 0.0028(13) 0.0049(10) -0.0018(11)
 C24 0.0258(14) 0.0439(18) 0.0318(16) -0.0046(14) 0.0073(11) 0.0015(13)
 C25 0.0206(13) 0.0453(19) 0.052(2) -0.0028(16) 0.0119(13) -0.0074(13)
 F4 0.0308(9) 0.0638(13) 0.0456(11) 0.0101(10) 0.0052(8) -0.0176(9)
 F5 0.0469(10) 0.0544(12) 0.0390(10) -0.0054(10) 0.0211(8) -0.0075(9)
 F6 0.0452(11) 0.0728(15) 0.0555(13) 0.0429(12) 0.0174(9) 0.0248(10)
 F7 0.0280(10) 0.0381(12) 0.167(3) -0.0029(14) 0.0330(13) 0.0050(9)
 F8 0.0477(11) 0.0670(14) 0.0568(13) 0.0247(11) 0.0038(9) 0.0310(10)
 F9 0.0581(13) 0.1023(19) 0.0504(13) -0.0409(13) -0.0109(10) 0.0495(13)
 F13 0.0559(12) 0.0654(14) 0.0788(16) -0.0537(13) 0.0272(11) -0.0235(11)
 F14 0.0975(18) 0.0514(13) 0.0604(14) 0.0103(11) 0.0534(13) 0.0254(12)
 F15 0.0377(10) 0.121(2) 0.0463(12) -0.0282(13) -0.0060(9) 0.0449(12)
 F19 0.0222(7) 0.0365(9) 0.0379(9) 0.0122(8) -0.0011(6) 0.0006(7)
 F20 0.0375(9) 0.0445(11) 0.0426(10) -0.0146(9) 0.0188(8) -0.0022(8)
 F21 0.0307(8) 0.0251(8) 0.0399(10) 0.0105(8) 0.0063(7) -0.0020(7)
 F22 0.0338(9) 0.0410(11) 0.0536(12) -0.0079(9) -0.0110(8) 0.0183(8)
 F23 0.0426(10) 0.0655(13) 0.0366(10) 0.0288(10) -0.0082(8) 0.0071(9)
 F24 0.0400(9) 0.0325(10) 0.0510(11) 0.0052(9) -0.0257(8) -0.0035(8)
 C26 0.0194(11) 0.0166(12) 0.0199(13) 0.0013(10) -0.0001(9) 0.0066(10)
 C27 0.0200(12) 0.0217(13) 0.0193(13) -0.0005(11) -0.0013(9) 0.0048(10)
 C28 0.0182(12) 0.0221(13) 0.0262(14) 0.0063(11) -0.0014(10) 0.0053(10)
 C29 0.0204(12) 0.0180(13) 0.0316(15) 0.0026(11) -0.0030(10) -0.0009(10)
 C30 0.0245(12) 0.0157(12) 0.0263(14) -0.0014(11) -0.0029(10) 0.0042(10)
 C31 0.0209(12) 0.0171(12) 0.0197(13) 0.0007(10) 0.0006(9) 0.0034(10)
 C32 0.0228(13) 0.0329(16) 0.0316(15) 0.0081(13) 0.0016(11) 0.0024(12)
 C33 0.0316(14) 0.0196(13) 0.0294(15) -0.0036(12) -0.0025(11) -0.0014(12)
 C34 0.0226(12) 0.0159(12) 0.0145(12) 0.0027(10) 0.0012(9) 0.0003(10)
 C35 0.0225(12) 0.0189(13) 0.0172(12) 0.0013(10) 0.0001(9) 0.0013(10)
 C36 0.0270(13) 0.0200(13) 0.0181(13) 0.0047(11) 0.0053(10) 0.0053(11)
 C37 0.0329(14) 0.0188(13) 0.0181(13) -0.0012(11) 0.0035(10) 0.0010(11)
 C38 0.0288(13) 0.0185(13) 0.0162(12) 0.0026(10) -0.0003(10) -0.0034(11)
 C39 0.0223(12) 0.0190(12) 0.0180(13) 0.0034(11) 0.0013(9) 0.0008(10)
 C40 0.0335(14) 0.0271(15) 0.0267(15) -0.0036(12) -0.0023(11) -0.0040(12)
 C41 0.0319(14) 0.0269(15) 0.0256(15) -0.0028(12) 0.0027(11) 0.0091(12)
 C42 0.0179(11) 0.0158(12) 0.0198(12) -0.0014(10) 0.0000(9) -0.0024(10)
 C43 0.0197(11) 0.0187(13) 0.0189(12) 0.0001(11) -0.0009(9) -0.0017(10)
 C44 0.0185(11) 0.0198(13) 0.0259(14) -0.0052(11) 0.0004(10) -0.0020(10)
 C45 0.0214(12) 0.0211(13) 0.0292(15) 0.0005(11) -0.0027(10) 0.0064(11)
 C46 0.0248(13) 0.0234(13) 0.0225(14) 0.0013(11) -0.0017(10) 0.0001(11)
 C47 0.0215(12) 0.0202(13) 0.0205(13) 0.0002(11) 0.0014(10) 0.0004(10)
 C48 0.0241(13) 0.0257(14) 0.0289(15) -0.0041(12) 0.0010(11) 0.0037(11)
 C49 0.0331(15) 0.0339(16) 0.0276(15) 0.0037(13) -0.0023(12) 0.0149(13)
 C50 0.0232(12) 0.0145(12) 0.0149(12) -0.0025(10) 0.0017(9) 0.0032(10)
 C51 0.0203(11) 0.0186(12) 0.0178(12) -0.0034(10) -0.0001(9) 0.0010(10)
 C52 0.0247(12) 0.0186(13) 0.0172(12) -0.0031(11) -0.0022(10) 0.0046(10)
 C53 0.0289(13) 0.0177(13) 0.0175(13) 0.0024(11) 0.0020(10) 0.0016(11)
 C54 0.0238(12) 0.0166(12) 0.0198(13) -0.0021(10) 0.0026(10) 0.0022(10)
 C55 0.0219(12) 0.0160(12) 0.0164(12) -0.0032(10) -0.0018(9) 0.0036(10)
 C56 0.0255(13) 0.0219(13) 0.0256(14) 0.0031(11) 0.0046(10) 0.0012(11)
 C57 0.0285(13) 0.0246(14) 0.0275(15) 0.0027(12) -0.0061(11) 0.0022(12)
 B1 0.0190(12) 0.0186(14) 0.0144(13) -0.0005(11) 0.0004(10) 0.0023(11)
 F1 0.0644(19) 0.089(3) 0.0310(15) -0.0236(16) -0.0190(13) 0.0399(18)
 F2 0.0494(16) 0.105(3) 0.0518(19) -0.056(2) 0.0247(14) -0.0332(18)
 F3 0.196(5) 0.0173(13) 0.0306(16) -0.0006(12) -0.016(2) -0.025(2)
 F16 0.0573(12) 0.0472(12) 0.0902(17) -0.0146(12) -0.0496(12) 0.0092(10)
 F17 0.0511(11) 0.0760(15) 0.0316(10) -0.0233(10) -0.0010(8) -0.0178(10)
 F18 0.0543(12) 0.0883(17) 0.0415(11) 0.0105(12) -0.0037(9) -0.0444(12)
 F28 0.051(2) 0.086(3) 0.0272(16) 0.0180(17) 0.0014(14) 0.021(2)
 F29 0.051(2) 0.086(3) 0.0272(16) 0.0180(17) 0.0014(14) 0.021(2)
 F30 0.123(4) 0.0353(17) 0.0225(15) -0.0011(13) -0.0061(19) 0.025(2)
 F10 0.068(3) 0.086(4) 0.029(2) 0.011(2) 0.0019(19) 0.004(3)
 F11 0.123(4) 0.0353(17) 0.0225(15) -0.0011(13) -0.0061(19) 0.025(2)
 F12 0.068(3) 0.086(4) 0.029(2) 0.011(2) 0.0019(19) 0.004(3)
 F25 0.0644(19) 0.089(3) 0.0310(15) -0.0236(16) -0.0190(13) 0.0399(18)
 F26 0.0494(16) 0.105(3) 0.0518(19) -0.056(2) 0.0247(14) -0.0332(18)
 F27 0.196(5) 0.0173(13) 0.0306(16) -0.0006(12) -0.016(2) -0.025(2)

_geom_special_details
;
 All esds (except the esd in the dihedral angle between two l.s. planes)
 are estimated using the full covariance matrix.  The cell esds are taken
 into account individually in the estimation of esds in distances, angles
 and torsion angles; correlations between esds in cell parameters are only
 used when they are defined by crystal symmetry.  An approximate (isotropic)
 treatment of cell esds is used for estimating esds involving l.s. planes.
;
loop_
  _geom_bond_atom_site_label_1
  _geom_bond_atom_site_label_2
  _geom_bond_distance
  _geom_bond_site_symmetry_2
  _geom_bond_publ_flag
 Pd1 Cl1 2.3366(6) . ?
 Pd1 P1 2.3909(8) . ?
 Pd1 P2 2.2903(7) . ?
 Pd1 P3 2.3727(7) . ?
 Fe1 C13 2.015(2) . ?
 Fe1 C14 2.029(3) . ?
 Fe1 C15 2.030(2) . ?
 Fe1 C16 2.062(3) . ?
 Fe1 C17 2.064(3) . ?
 Fe1 C18 2.062(3) . ?
 Fe1 C19 2.047(3) . ?
 Fe1 C20 2.044(3) . ?
 Fe1 C21 2.022(3) . ?
 Fe1 C22 2.024(3) . ?
 P1 C1 1.815(3) . ?
 P1 C2 1.813(3) . ?
 P1 C3 1.826(3) . ?
 P2 C6 1.851(3) . ?
 P2 C21 1.808(3) . ?
 P2 C23 1.854(3) . ?
 P3 C9 1.861(3) . ?
 P3 C11 1.853(2) . ?
 P3 C13 1.821(2) . ?
 C1 H1A 0.9800 . ?
 C1 H1B 0.9800 . ?
 C1 H1C 0.9800 . ?
 C2 H2A 0.9800 . ?
 C2 H2B 0.9800 . ?
 C2 H2C 0.9800 . ?
 C3 H3A 0.9800 . ?
 C3 H3B 0.9800 . ?
 C3 H3C 0.9800 . ?
 C4 H4A 0.9800 . ?
 C4 H4B 0.9800 . ?
 C4 H4C 0.9800 . ?
 C4 C6 1.531(4) . ?
 C5 H5A 0.9800 . ?
 C5 H5B 0.9800 . ?
 C5 H5C 0.9800 . ?
 C5 C6 1.531(4) . ?
 C6 H6 1.0000 . ?
 C7 H7A 0.9800 . ?
 C7 H7B 0.9800 . ?
 C7 H7C 0.9800 . ?
 C7 C9 1.534(3) . ?
 C8 H8A 0.9800 . ?
 C8 H8B 0.9800 . ?
 C8 H8C 0.9800 . ?
 C8 C9 1.535(3) . ?
 C9 H9 1.0000 . ?
 C10 H10A 0.9800 . ?
 C10 H10B 0.9800 . ?
 C10 H10C 0.9800 . ?
 C10 C11 1.534(4) . ?
 C11 H11 1.0000 . ?
 C11 C12 1.531(4) . ?
 C12 H12A 0.9800 . ?
 C12 H12B 0.9800 . ?
 C12 H12C 0.9800 . ?
 C13 C14 1.431(4) . ?
 C13 C15 1.432(4) . ?
 C14 H14 0.9500 . ?
 C14 C17 1.421(4) . ?
 C15 H15 0.9500 . ?
 C15 C16 1.425(4) . ?
 C16 H16 0.9500 . ?
 C16 C17 1.406(4) . ?
 C17 H17 0.9500 . ?
 C18 H18 0.9500 . ?
 C18 C19 1.414(4) . ?
 C18 C20 1.418(4) . ?
 C19 H19 0.9500 . ?
 C19 C22 1.424(4) . ?
 C20 H20 0.9500 . ?
 C20 C21 1.439(4) . ?
 C21 C22 1.437(4) . ?
 C22 H22 0.9500 . ?
 C23 H23 1.0000 . ?
 C23 C24 1.531(4) . ?
 C23 C25 1.537(4) . ?
 C24 H24A 0.9800 . ?
 C24 H24B 0.9800 . ?
 C24 H24C 0.9800 . ?
 C25 H25A 0.9800 . ?
 C25 H25B 0.9800 . ?
 C25 H25C 0.9800 . ?
 F4 C32 1.337(3) . ?
 F5 C32 1.343(3) . ?
 F6 C32 1.332(3) . ?
 F7 C41 1.306(3) . ?
 F8 C41 1.331(3) . ?
 F9 C41 1.322(3) . ?
 F13 C48 1.310(3) . ?
 F14 C48 1.334(3) . ?
 F15 C48 1.316(3) . ?
 F19 C56 1.343(3) . ?
 F20 C56 1.340(3) . ?
 F21 C56 1.343(3) . ?
 F22 C57 1.339(3) . ?
 F23 C57 1.340(3) . ?
 F24 C57 1.331(3) . ?
 C26 C27 1.398(3) . ?
 C26 C31 1.409(3) . ?
 C26 B1 1.640(4) . ?
 C27 H27 0.9500 . ?
 C27 C28 1.399(4) . ?
 C28 C29 1.381(4) . ?
 C28 C32 1.499(4) . ?
 C29 H29 0.9500 . ?
 C29 C30 1.392(4) . ?
 C30 C31 1.388(4) . ?
 C30 C33 1.497(4) . ?
 C31 H31 0.9500 . ?
 C33 F1 1.324(4) . ?
 C33 F2 1.358(4) . ?
 C33 F3 1.299(4) . ?
 C33 F25 1.294(7) . ?
 C33 F26 1.341(8) . ?
 C33 F27 1.182(8) . ?
 C34 C35 1.404(3) . ?
 C34 C39 1.404(3) . ?
 C34 B1 1.638(4) . ?
 C35 H35 0.9500 . ?
 C35 C36 1.394(4) . ?
 C36 C37 1.384(4) . ?
 C36 C41 1.501(4) . ?
 C37 H37 0.9500 . ?
 C37 C38 1.392(4) . ?
 C38 C39 1.389(4) . ?
 C38 C40 1.505(3) . ?
 C39 H39 0.9500 . ?
 C40 F16 1.319(3) . ?
 C40 F17 1.343(3) . ?
 C40 F18 1.316(3) . ?
 C42 C43 1.404(3) . ?
 C42 C47 1.403(3) . ?
 C42 B1 1.637(3) . ?
 C43 H43 0.9500 . ?
 C43 C44 1.390(4) . ?
 C44 C45 1.390(4) . ?
 C44 C48 1.501(4) . ?
 C45 H45 0.9500 . ?
 C45 C46 1.388(4) . ?
 C46 C47 1.390(4) . ?
 C46 C49 1.495(4) . ?
 C47 H47 0.9500 . ?
 C49 F28 1.296(5) . ?
 C49 F29 1.369(7) . ?
 C49 F30 1.341(5) . ?
 C49 F10 1.307(7) . ?
 C49 F11 1.316(6) . ?
 C49 F12 1.341(9) . ?
 C50 C51 1.402(3) . ?
 C50 C55 1.412(3) . ?
 C50 B1 1.637(4) . ?
 C51 H51 0.9500 . ?
 C51 C52 1.389(4) . ?
 C52 C53 1.389(4) . ?
 C52 C57 1.507(3) . ?
 C53 H53 0.9500 . ?
 C53 C54 1.393(3) . ?
 C54 C55 1.388(4) . ?
 C54 C56 1.500(3) . ?
 C55 H55 0.9500 . ?

loop_
  _geom_angle_atom_site_label_1
  _geom_angle_atom_site_label_2
  _geom_angle_atom_site_label_3
  _geom_angle
  _geom_angle_site_symmetry_1
  _geom_angle_site_symmetry_3
  _geom_angle_publ_flag
 Cl1 Pd1 P1 78.74(2) . . ?
 Cl1 Pd1 P3 82.51(2) . . ?
 P2 Pd1 Cl1 169.25(3) . . ?
 P2 Pd1 P1 100.40(3) . . ?
 P2 Pd1 P3 100.25(2) . . ?
 P3 Pd1 P1 157.72(3) . . ?
 C13 Fe1 C14 41.46(10) . . ?
 C13 Fe1 C15 41.47(10) . . ?
 C13 Fe1 C16 69.20(10) . . ?
 C13 Fe1 C17 69.31(10) . . ?
 C13 Fe1 C18 172.89(12) . . ?
 C13 Fe1 C19 145.37(12) . . ?
 C13 Fe1 C20 133.06(11) . . ?
 C13 Fe1 C21 107.33(10) . . ?
 C13 Fe1 C22 113.43(10) . . ?
 C14 Fe1 C15 68.86(11) . . ?
 C14 Fe1 C16 67.92(11) . . ?
 C14 Fe1 C17 40.62(10) . . ?
 C14 Fe1 C18 145.40(12) . . ?
 C14 Fe1 C19 113.65(12) . . ?
 C14 Fe1 C20 172.40(11) . . ?
 C15 Fe1 C16 40.76(10) . . ?
 C15 Fe1 C17 68.28(11) . . ?
 C15 Fe1 C18 133.58(12) . . ?
 C15 Fe1 C19 171.69(11) . . ?
 C15 Fe1 C20 110.41(11) . . ?
 C16 Fe1 C17 39.84(11) . . ?
 C16 Fe1 C18 110.16(11) . . ?
 C18 Fe1 C17 115.04(11) . . ?
 C19 Fe1 C16 131.82(11) . . ?
 C19 Fe1 C17 108.07(12) . . ?
 C19 Fe1 C18 40.24(12) . . ?
 C20 Fe1 C16 116.82(11) . . ?
 C20 Fe1 C17 146.75(11) . . ?
 C20 Fe1 C18 40.39(12) . . ?
 C20 Fe1 C19 68.23(12) . . ?
 C21 Fe1 C14 131.44(10) . . ?
 C21 Fe1 C15 115.27(11) . . ?
 C21 Fe1 C16 147.98(11) . . ?
 C21 Fe1 C17 170.86(11) . . ?
 C21 Fe1 C18 69.24(11) . . ?
 C21 Fe1 C19 69.54(11) . . ?
 C21 Fe1 C20 41.46(11) . . ?
 C21 Fe1 C22 41.62(11) . . ?
 C22 Fe1 C14 107.25(11) . . ?
 C22 Fe1 C15 147.01(10) . . ?
 C22 Fe1 C16 170.06(11) . . ?
 C22 Fe1 C17 131.00(11) . . ?
 C22 Fe1 C18 68.49(11) . . ?
 C22 Fe1 C19 40.95(11) . . ?
 C22 Fe1 C20 69.00(11) . . ?
 C1 P1 Pd1 114.10(13) . . ?
 C1 P1 C3 99.69(17) . . ?
 C2 P1 Pd1 106.38(11) . . ?
 C2 P1 C1 105.84(17) . . ?
 C2 P1 C3 99.75(17) . . ?
 C3 P1 Pd1 128.55(11) . . ?
 C6 P2 Pd1 108.14(9) . . ?
 C6 P2 C23 104.12(13) . . ?
 C21 P2 Pd1 121.31(9) . . ?
 C21 P2 C6 105.54(13) . . ?
 C21 P2 C23 100.15(12) . . ?
 C23 P2 Pd1 115.91(9) . . ?
 C9 P3 Pd1 107.48(8) . . ?
 C11 P3 Pd1 113.46(9) . . ?
 C11 P3 C9 107.01(11) . . ?
 C13 P3 Pd1 124.27(8) . . ?
 C13 P3 C9 100.41(12) . . ?
 C13 P3 C11 102.51(11) . . ?
 P1 C1 H1A 109.5 . . ?
 P1 C1 H1B 109.5 . . ?
 P1 C1 H1C 109.5 . . ?
 H1A C1 H1B 109.5 . . ?
 H1A C1 H1C 109.5 . . ?
 H1B C1 H1C 109.5 . . ?
 P1 C2 H2A 109.5 . . ?
 P1 C2 H2B 109.5 . . ?
 P1 C2 H2C 109.5 . . ?
 H2A C2 H2B 109.5 . . ?
 H2A C2 H2C 109.5 . . ?
 H2B C2 H2C 109.5 . . ?
 P1 C3 H3A 109.5 . . ?
 P1 C3 H3B 109.5 . . ?
 P1 C3 H3C 109.5 . . ?
 H3A C3 H3B 109.5 . . ?
 H3A C3 H3C 109.5 . . ?
 H3B C3 H3C 109.5 . . ?
 H4A C4 H4B 109.5 . . ?
 H4A C4 H4C 109.5 . . ?
 H4B C4 H4C 109.5 . . ?
 C6 C4 H4A 109.5 . . ?
 C6 C4 H4B 109.5 . . ?
 C6 C4 H4C 109.5 . . ?
 H5A C5 H5B 109.5 . . ?
 H5A C5 H5C 109.5 . . ?
 H5B C5 H5C 109.5 . . ?
 C6 C5 H5A 109.5 . . ?
 C6 C5 H5B 109.5 . . ?
 C6 C5 H5C 109.5 . . ?
 P2 C6 H6 107.6 . . ?
 C4 C6 P2 111.3(2) . . ?
 C4 C6 C5 110.2(2) . . ?
 C4 C6 H6 107.6 . . ?
 C5 C6 P2 112.20(19) . . ?
 C5 C6 H6 107.6 . . ?
 H7A C7 H7B 109.5 . . ?
 H7A C7 H7C 109.5 . . ?
 H7B C7 H7C 109.5 . . ?
 C9 C7 H7A 109.5 . . ?
 C9 C7 H7B 109.5 . . ?
 C9 C7 H7C 109.5 . . ?
 H8A C8 H8B 109.5 . . ?
 H8A C8 H8C 109.5 . . ?
 H8B C8 H8C 109.5 . . ?
 C9 C8 H8A 109.5 . . ?
 C9 C8 H8B 109.5 . . ?
 C9 C8 H8C 109.5 . . ?
 P3 C9 H9 106.5 . . ?
 C7 C9 P3 110.50(17) . . ?
 C7 C9 C8 109.9(2) . . ?
 C7 C9 H9 106.5 . . ?
 C8 C9 P3 116.30(18) . . ?
 C8 C9 H9 106.5 . . ?
 H10A C10 H10B 109.5 . . ?
 H10A C10 H10C 109.5 . . ?
 H10B C10 H10C 109.5 . . ?
 C11 C10 H10A 109.5 . . ?
 C11 C10 H10B 109.5 . . ?
 C11 C10 H10C 109.5 . . ?
 P3 C11 H11 106.8 . . ?
 C10 C11 P3 111.89(17) . . ?
 C10 C11 H11 106.8 . . ?
 C12 C11 P3 112.44(17) . . ?
 C12 C11 C10 111.6(2) . . ?
 C12 C11 H11 106.8 . . ?
 C11 C12 H12A 109.5 . . ?
 C11 C12 H12B 109.5 . . ?
 C11 C12 H12C 109.5 . . ?
 H12A C12 H12B 109.5 . . ?
 H12A C12 H12C 109.5 . . ?
 H12B C12 H12C 109.5 . . ?
 P3 C13 Fe1 128.40(13) . . ?
 C14 C13 Fe1 69.82(14) . . ?
 C14 C13 P3 126.12(19) . . ?
 C14 C13 C15 106.5(2) . . ?
 C15 C13 Fe1 69.84(13) . . ?
 C15 C13 P3 127.2(2) . . ?
 Fe1 C14 H14 126.2 . . ?
 C13 C14 Fe1 68.72(14) . . ?
 C13 C14 H14 125.6 . . ?
 C17 C14 Fe1 71.02(16) . . ?
 C17 C14 C13 108.8(2) . . ?
 C17 C14 H14 125.6 . . ?
 Fe1 C15 H15 126.2 . . ?
 C13 C15 Fe1 68.69(13) . . ?
 C13 C15 H15 125.9 . . ?
 C16 C15 Fe1 70.83(15) . . ?
 C16 C15 C13 108.2(2) . . ?
 C16 C15 H15 125.9 . . ?
 Fe1 C16 H16 127.3 . . ?
 C15 C16 Fe1 68.41(15) . . ?
 C15 C16 H16 125.8 . . ?
 C17 C16 Fe1 70.16(16) . . ?
 C17 C16 C15 108.5(2) . . ?
 C17 C16 H16 125.8 . . ?
 Fe1 C17 H17 127.1 . . ?
 C14 C17 Fe1 68.37(15) . . ?
 C14 C17 H17 126.0 . . ?
 C16 C17 Fe1 70.00(16) . . ?
 C16 C17 C14 107.9(2) . . ?
 C16 C17 H17 126.0 . . ?
 Fe1 C18 H18 127.3 . . ?
 C19 C18 Fe1 69.32(15) . . ?
 C19 C18 H18 125.9 . . ?
 C19 C18 C20 108.3(2) . . ?
 C20 C18 Fe1 69.10(15) . . ?
 C20 C18 H18 125.9 . . ?
 Fe1 C19 H19 126.6 . . ?
 C18 C19 Fe1 70.45(15) . . ?
 C18 C19 H19 125.9 . . ?
 C18 C19 C22 108.2(3) . . ?
 C22 C19 Fe1 68.63(14) . . ?
 C22 C19 H19 125.9 . . ?
 Fe1 C20 H20 126.9 . . ?
 C18 C20 Fe1 70.51(17) . . ?
 C18 C20 H20 125.7 . . ?
 C18 C20 C21 108.6(3) . . ?
 C21 C20 Fe1 68.47(15) . . ?
 C21 C20 H20 125.7 . . ?
 P2 C21 Fe1 131.45(13) . . ?
 C20 C21 Fe1 70.07(16) . . ?
 C20 C21 P2 128.0(2) . . ?
 C22 C21 Fe1 69.25(15) . . ?
 C22 C21 P2 125.1(2) . . ?
 C22 C21 C20 106.4(2) . . ?
 Fe1 C22 H22 126.2 . . ?
 C19 C22 Fe1 70.42(15) . . ?
 C19 C22 C21 108.4(2) . . ?
 C19 C22 H22 125.8 . . ?
 C21 C22 Fe1 69.14(15) . . ?
 C21 C22 H22 125.8 . . ?
 P2 C23 H23 107.1 . . ?
 C24 C23 P2 110.83(19) . . ?
 C24 C23 H23 107.1 . . ?
 C24 C23 C25 111.1(2) . . ?
 C25 C23 P2 113.2(2) . . ?
 C25 C23 H23 107.1 . . ?
 C23 C24 H24A 109.5 . . ?
 C23 C24 H24B 109.5 . . ?
 C23 C24 H24C 109.5 . . ?
 H24A C24 H24B 109.5 . . ?
 H24A C24 H24C 109.5 . . ?
 H24B C24 H24C 109.5 . . ?
 C23 C25 H25A 109.5 . . ?
 C23 C25 H25B 109.5 . . ?
 C23 C25 H25C 109.5 . . ?
 H25A C25 H25B 109.5 . . ?
 H25A C25 H25C 109.5 . . ?
 H25B C25 H25C 109.5 . . ?
 C27 C26 C31 115.9(2) . . ?
 C27 C26 B1 123.0(2) . . ?
 C31 C26 B1 120.4(2) . . ?
 C26 C27 H27 118.9 . . ?
 C26 C27 C28 122.1(2) . . ?
 C28 C27 H27 118.9 . . ?
 C27 C28 C32 119.8(2) . . ?
 C29 C28 C27 120.8(2) . . ?
 C29 C28 C32 119.3(2) . . ?
 C28 C29 H29 120.9 . . ?
 C28 C29 C30 118.2(2) . . ?
 C30 C29 H29 120.9 . . ?
 C29 C30 C33 119.5(2) . . ?
 C31 C30 C29 120.9(2) . . ?
 C31 C30 C33 119.5(2) . . ?
 C26 C31 H31 119.0 . . ?
 C30 C31 C26 122.0(2) . . ?
 C30 C31 H31 119.0 . . ?
 F4 C32 F5 105.7(2) . . ?
 F4 C32 C28 113.1(2) . . ?
 F5 C32 C28 112.8(2) . . ?
 F6 C32 F4 106.5(2) . . ?
 F6 C32 F5 106.1(2) . . ?
 F6 C32 C28 112.1(2) . . ?
 F1 C33 C30 114.3(2) . . ?
 F1 C33 F2 101.3(3) . . ?
 F2 C33 C30 114.4(2) . . ?
 F3 C33 C30 114.4(3) . . ?
 F3 C33 F1 105.8(3) . . ?
 F3 C33 F2 105.5(3) . . ?
 F25 C33 C30 109.4(4) . . ?
 F25 C33 F26 104.3(7) . . ?
 F26 C33 C30 110.1(4) . . ?
 F27 C33 C30 112.2(4) . . ?
 F27 C33 F25 113.6(9) . . ?
 F27 C33 F26 106.9(8) . . ?
 C35 C34 B1 121.2(2) . . ?
 C39 C34 C35 115.7(2) . . ?
 C39 C34 B1 122.5(2) . . ?
 C34 C35 H35 119.0 . . ?
 C36 C35 C34 122.0(2) . . ?
 C36 C35 H35 119.0 . . ?
 C35 C36 C41 118.5(2) . . ?
 C37 C36 C35 121.1(2) . . ?
 C37 C36 C41 120.4(2) . . ?
 C36 C37 H37 121.0 . . ?
 C36 C37 C38 118.1(2) . . ?
 C38 C37 H37 121.0 . . ?
 C37 C38 C40 119.9(2) . . ?
 C39 C38 C37 120.8(2) . . ?
 C39 C38 C40 119.4(2) . . ?
 C34 C39 H39 118.8 . . ?
 C38 C39 C34 122.4(2) . . ?
 C38 C39 H39 118.8 . . ?
 F16 C40 C38 112.3(2) . . ?
 F16 C40 F17 104.8(2) . . ?
 F17 C40 C38 112.1(2) . . ?
 F18 C40 C38 113.1(2) . . ?
 F18 C40 F16 108.9(3) . . ?
 F18 C40 F17 105.2(2) . . ?
 F7 C41 F8 105.8(2) . . ?
 F7 C41 F9 108.0(3) . . ?
 F7 C41 C36 113.4(2) . . ?
 F8 C41 C36 111.6(2) . . ?
 F9 C41 F8 104.9(2) . . ?
 F9 C41 C36 112.6(2) . . ?
 C43 C42 B1 123.8(2) . . ?
 C47 C42 C43 116.0(2) . . ?
 C47 C42 B1 119.7(2) . . ?
 C42 C43 H43 119.1 . . ?
 C44 C43 C42 121.9(2) . . ?
 C44 C43 H43 119.1 . . ?
 C43 C44 C45 121.0(2) . . ?
 C43 C44 C48 119.9(2) . . ?
 C45 C44 C48 119.1(2) . . ?
 C44 C45 H45 120.9 . . ?
 C46 C45 C44 118.1(2) . . ?
 C46 C45 H45 120.9 . . ?
 C45 C46 C47 120.8(2) . . ?
 C45 C46 C49 120.8(2) . . ?
 C47 C46 C49 118.4(2) . . ?
 C42 C47 H47 118.9 . . ?
 C46 C47 C42 122.2(2) . . ?
 C46 C47 H47 118.9 . . ?
 F13 C48 F14 104.8(2) . . ?
 F13 C48 F15 107.6(2) . . ?
 F13 C48 C44 112.6(2) . . ?
 F14 C48 C44 112.7(2) . . ?
 F15 C48 F14 104.8(2) . . ?
 F15 C48 C44 113.5(2) . . ?
 F28 C49 C46 116.7(3) . . ?
 F28 C49 F29 106.7(4) . . ?
 F28 C49 F30 106.3(4) . . ?
 F29 C49 C46 110.6(3) . . ?
 F30 C49 C46 112.9(3) . . ?
 F30 C49 F29 102.5(4) . . ?
 F10 C49 C46 112.5(4) . . ?
 F10 C49 F11 107.4(4) . . ?
 F10 C49 F12 103.3(4) . . ?
 F11 C49 C46 111.2(3) . . ?
 F11 C49 F12 106.5(5) . . ?
 F12 C49 C46 115.4(3) . . ?
 C51 C50 C55 116.0(2) . . ?
 C51 C50 B1 121.5(2) . . ?
 C55 C50 B1 121.9(2) . . ?
 C50 C51 H51 119.0 . . ?
 C52 C51 C50 122.1(2) . . ?
 C52 C51 H51 119.0 . . ?
 C51 C52 C57 118.6(2) . . ?
 C53 C52 C51 121.1(2) . . ?
 C53 C52 C57 120.3(2) . . ?
 C52 C53 H53 121.0 . . ?
 C52 C53 C54 117.9(2) . . ?
 C54 C53 H53 121.0 . . ?
 C53 C54 C56 118.3(2) . . ?
 C55 C54 C53 121.1(2) . . ?
 C55 C54 C56 120.5(2) . . ?
 C50 C55 H55 119.1 . . ?
 C54 C55 C50 121.8(2) . . ?
 C54 C55 H55 119.1 . . ?
 F19 C56 F21 106.4(2) . . ?
 F19 C56 C54 113.0(2) . . ?
 F20 C56 F19 106.5(2) . . ?
 F20 C56 F21 105.7(2) . . ?
 F20 C56 C54 112.0(2) . . ?
 F21 C56 C54 112.8(2) . . ?
 F22 C57 F23 106.1(2) . . ?
 F22 C57 C52 112.0(2) . . ?
 F23 C57 C52 112.3(2) . . ?
 F24 C57 F22 106.6(2) . . ?
 F24 C57 F23 106.6(2) . . ?
 F24 C57 C52 112.7(2) . . ?
 C34 B1 C26 113.7(2) . . ?
 C42 B1 C26 102.37(19) . . ?
 C42 B1 C34 111.83(19) . . ?
 C42 B1 C50 114.1(2) . . ?
 C50 B1 C26 112.9(2) . . ?
 C50 B1 C34 102.40(19) . . ?

loop_
  _geom_torsion_atom_site_label_1
  _geom_torsion_atom_site_label_2
  _geom_torsion_atom_site_label_3
  _geom_torsion_atom_site_label_4
  _geom_torsion
  _geom_torsion_site_symmetry_1
  _geom_torsion_site_symmetry_2
  _geom_torsion_site_symmetry_3
  _geom_torsion_site_symmetry_4
  _geom_torsion_publ_flag
 Pd1 P2 C6 C4 64.6(2) . . . . ?
 Pd1 P2 C6 C5 -59.5(2) . . . . ?
 Pd1 P2 C21 Fe1 31.7(2) . . . . ?
 Pd1 P2 C21 C20 128.2(2) . . . . ?
 Pd1 P2 C21 C22 -60.8(2) . . . . ?
 Pd1 P2 C23 C24 56.0(2) . . . . ?
 Pd1 P2 C23 C25 -178.41(18) . . . . ?
 Pd1 P3 C9 C7 -48.28(19) . . . . ?
 Pd1 P3 C9 C8 77.9(2) . . . . ?
 Pd1 P3 C11 C10 48.6(2) . . . . ?
 Pd1 P3 C11 C12 175.20(15) . . . . ?
 Pd1 P3 C13 Fe1 18.0(2) . . . . ?
 Pd1 P3 C13 C14 109.9(2) . . . . ?
 Pd1 P3 C13 C15 -74.8(2) . . . . ?
 Fe1 C13 C14 C17 -59.90(18) . . . . ?
 Fe1 C13 C15 C16 60.02(18) . . . . ?
 Fe1 C14 C17 C16 -59.01(19) . . . . ?
 Fe1 C15 C16 C17 58.85(19) . . . . ?
 Fe1 C16 C17 C14 58.00(18) . . . . ?
 Fe1 C18 C19 C22 -58.38(19) . . . . ?
 Fe1 C18 C20 C21 57.98(18) . . . . ?
 Fe1 C19 C22 C21 -58.89(18) . . . . ?
 Fe1 C20 C21 P2 -127.6(2) . . . . ?
 Fe1 C20 C21 C22 60.00(17) . . . . ?
 Fe1 C21 C22 C19 59.68(19) . . . . ?
 P2 C21 C22 Fe1 126.80(19) . . . . ?
 P2 C21 C22 C19 -173.52(19) . . . . ?
 P3 C13 C14 Fe1 -123.4(2) . . . . ?
 P3 C13 C14 C17 176.67(19) . . . . ?
 P3 C13 C15 Fe1 123.5(2) . . . . ?
 P3 C13 C15 C16 -176.47(19) . . . . ?
 C6 P2 C21 Fe1 -91.5(2) . . . . ?
 C6 P2 C21 C20 5.0(3) . . . . ?
 C6 P2 C21 C22 176.0(2) . . . . ?
 C6 P2 C23 C24 174.64(19) . . . . ?
 C6 P2 C23 C25 -59.8(2) . . . . ?
 C9 P3 C11 C10 167.03(18) . . . . ?
 C9 P3 C11 C12 -66.4(2) . . . . ?
 C9 P3 C13 Fe1 -101.66(18) . . . . ?
 C9 P3 C13 C14 -9.7(2) . . . . ?
 C9 P3 C13 C15 165.5(2) . . . . ?
 C11 P3 C9 C7 -170.48(18) . . . . ?
 C11 P3 C9 C8 -44.3(2) . . . . ?
 C11 P3 C13 Fe1 148.13(17) . . . . ?
 C11 P3 C13 C14 -119.9(2) . . . . ?
 C11 P3 C13 C15 55.3(2) . . . . ?
 C13 P3 C9 C7 82.88(19) . . . . ?
 C13 P3 C9 C8 -151.0(2) . . . . ?
 C13 P3 C11 C10 -87.8(2) . . . . ?
 C13 P3 C11 C12 38.7(2) . . . . ?
 C13 C14 C17 Fe1 58.49(18) . . . . ?
 C13 C14 C17 C16 -0.5(3) . . . . ?
 C13 C15 C16 Fe1 -58.69(17) . . . . ?
 C13 C15 C16 C17 0.2(3) . . . . ?
 C14 C13 C15 Fe1 -60.50(17) . . . . ?
 C14 C13 C15 C16 -0.5(3) . . . . ?
 C15 C13 C14 Fe1 60.51(16) . . . . ?
 C15 C13 C14 C17 0.6(3) . . . . ?
 C15 C16 C17 Fe1 -57.78(18) . . . . ?
 C15 C16 C17 C14 0.2(3) . . . . ?
 C18 C19 C22 Fe1 59.51(19) . . . . ?
 C18 C19 C22 C21 0.6(3) . . . . ?
 C18 C20 C21 Fe1 -59.23(19) . . . . ?
 C18 C20 C21 P2 173.2(2) . . . . ?
 C18 C20 C21 C22 0.8(3) . . . . ?
 C19 C18 C20 Fe1 -58.4(2) . . . . ?
 C19 C18 C20 C21 -0.4(3) . . . . ?
 C20 C18 C19 Fe1 58.25(19) . . . . ?
 C20 C18 C19 C22 -0.1(3) . . . . ?
 C20 C21 C22 Fe1 -60.54(17) . . . . ?
 C20 C21 C22 C19 -0.9(3) . . . . ?
 C21 P2 C6 C4 -164.23(19) . . . . ?
 C21 P2 C6 C5 71.7(2) . . . . ?
 C21 P2 C23 C24 -76.4(2) . . . . ?
 C21 P2 C23 C25 49.2(2) . . . . ?
 C23 P2 C6 C4 -59.2(2) . . . . ?
 C23 P2 C6 C5 176.7(2) . . . . ?
 C23 P2 C21 Fe1 160.62(18) . . . . ?
 C23 P2 C21 C20 -102.9(2) . . . . ?
 C23 P2 C21 C22 68.2(2) . . . . ?
 C26 C27 C28 C29 0.4(4) . . . . ?
 C26 C27 C28 C32 -176.8(2) . . . . ?
 C27 C26 C31 C30 0.2(3) . . . . ?
 C27 C26 B1 C34 33.0(3) . . . . ?
 C27 C26 B1 C42 -87.8(3) . . . . ?
 C27 C26 B1 C50 149.1(2) . . . . ?
 C27 C28 C29 C30 -0.3(4) . . . . ?
 C27 C28 C32 F4 -152.7(2) . . . . ?
 C27 C28 C32 F5 -32.8(3) . . . . ?
 C27 C28 C32 F6 86.9(3) . . . . ?
 C28 C29 C30 C31 0.2(4) . . . . ?
 C28 C29 C30 C33 179.8(2) . . . . ?
 C29 C28 C32 F4 30.1(3) . . . . ?
 C29 C28 C32 F5 150.0(2) . . . . ?
 C29 C28 C32 F6 -90.4(3) . . . . ?
 C29 C30 C31 C26 -0.1(4) . . . . ?
 C29 C30 C33 F1 -80.8(4) . . . . ?
 C29 C30 C33 F2 163.1(3) . . . . ?
 C29 C30 C33 F3 41.3(5) . . . . ?
 C29 C30 C33 F25 101.7(7) . . . . ?
 C29 C30 C33 F26 -12.4(8) . . . . ?
 C29 C30 C33 F27 -131.3(10) . . . . ?
 C31 C26 C27 C28 -0.3(3) . . . . ?
 C31 C26 B1 C34 -156.7(2) . . . . ?
 C31 C26 B1 C42 82.5(3) . . . . ?
 C31 C26 B1 C50 -40.6(3) . . . . ?
 C31 C30 C33 F1 98.8(4) . . . . ?
 C31 C30 C33 F2 -17.3(4) . . . . ?
 C31 C30 C33 F3 -139.1(4) . . . . ?
 C31 C30 C33 F25 -78.8(7) . . . . ?
 C31 C30 C33 F26 167.2(7) . . . . ?
 C31 C30 C33 F27 48.3(10) . . . . ?
 C32 C28 C29 C30 176.8(2) . . . . ?
 C33 C30 C31 C26 -179.7(2) . . . . ?
 C34 C35 C36 C37 0.7(4) . . . . ?
 C34 C35 C36 C41 -177.3(2) . . . . ?
 C35 C34 C39 C38 -1.8(4) . . . . ?
 C35 C34 B1 C26 40.8(3) . . . . ?
 C35 C34 B1 C42 156.1(2) . . . . ?
 C35 C34 B1 C50 -81.3(3) . . . . ?
 C35 C36 C37 C38 -0.9(4) . . . . ?
 C35 C36 C41 F7 -44.3(4) . . . . ?
 C35 C36 C41 F8 75.1(3) . . . . ?
 C35 C36 C41 F9 -167.3(3) . . . . ?
 C36 C37 C38 C39 -0.2(4) . . . . ?
 C36 C37 C38 C40 179.4(2) . . . . ?
 C37 C36 C41 F7 137.7(3) . . . . ?
 C37 C36 C41 F8 -103.0(3) . . . . ?
 C37 C36 C41 F9 14.7(4) . . . . ?
 C37 C38 C39 C34 1.6(4) . . . . ?
 C37 C38 C40 F16 -142.0(3) . . . . ?
 C37 C38 C40 F17 -24.4(4) . . . . ?
 C37 C38 C40 F18 94.3(3) . . . . ?
 C39 C34 C35 C36 0.6(4) . . . . ?
 C39 C34 B1 C26 -148.3(2) . . . . ?
 C39 C34 B1 C42 -32.9(3) . . . . ?
 C39 C34 B1 C50 89.7(3) . . . . ?
 C39 C38 C40 F16 37.6(4) . . . . ?
 C39 C38 C40 F17 155.2(2) . . . . ?
 C39 C38 C40 F18 -86.0(3) . . . . ?
 C40 C38 C39 C34 -178.0(2) . . . . ?
 C41 C36 C37 C38 177.1(2) . . . . ?
 C42 C43 C44 C45 -0.8(4) . . . . ?
 C42 C43 C44 C48 -177.8(2) . . . . ?
 C43 C42 C47 C46 -0.4(4) . . . . ?
 C43 C42 B1 C26 -89.7(3) . . . . ?
 C43 C42 B1 C34 148.2(2) . . . . ?
 C43 C42 B1 C50 32.6(3) . . . . ?
 C43 C44 C45 C46 0.2(4) . . . . ?
 C43 C44 C48 F13 86.8(3) . . . . ?
 C43 C44 C48 F14 -31.5(3) . . . . ?
 C43 C44 C48 F15 -150.6(3) . . . . ?
 C44 C45 C46 C47 0.2(4) . . . . ?
 C44 C45 C46 C49 179.8(2) . . . . ?
 C45 C44 C48 F13 -90.3(3) . . . . ?
 C45 C44 C48 F14 151.4(3) . . . . ?
 C45 C44 C48 F15 32.4(4) . . . . ?
 C45 C46 C47 C42 -0.1(4) . . . . ?
 C45 C46 C49 F28 -2.2(6) . . . . ?
 C45 C46 C49 F29 120.0(4) . . . . ?
 C45 C46 C49 F30 -125.8(5) . . . . ?
 C45 C46 C49 F10 -90.2(6) . . . . ?
 C45 C46 C49 F11 30.2(6) . . . . ?
 C45 C46 C49 F12 151.6(5) . . . . ?
 C47 C42 C43 C44 0.9(3) . . . . ?
 C47 C42 B1 C26 81.8(3) . . . . ?
 C47 C42 B1 C34 -40.3(3) . . . . ?
 C47 C42 B1 C50 -155.9(2) . . . . ?
 C47 C46 C49 F28 177.4(5) . . . . ?
 C47 C46 C49 F29 -60.4(4) . . . . ?
 C47 C46 C49 F30 53.8(5) . . . . ?
 C47 C46 C49 F10 89.4(6) . . . . ?
 C47 C46 C49 F11 -150.2(6) . . . . ?
 C47 C46 C49 F12 -28.8(6) . . . . ?
 C48 C44 C45 C46 177.2(2) . . . . ?
 C49 C46 C47 C42 -179.7(2) . . . . ?
 C50 C51 C52 C53 -0.9(4) . . . . ?
 C50 C51 C52 C57 178.6(2) . . . . ?
 C51 C50 C55 C54 0.4(3) . . . . ?
 C51 C50 B1 C26 -35.9(3) . . . . ?
 C51 C50 B1 C34 86.7(3) . . . . ?
 C51 C50 B1 C42 -152.2(2) . . . . ?
 C51 C52 C53 C54 0.6(4) . . . . ?
 C51 C52 C57 F22 -77.4(3) . . . . ?
 C51 C52 C57 F23 163.2(2) . . . . ?
 C51 C52 C57 F24 42.8(3) . . . . ?
 C52 C53 C54 C55 0.2(4) . . . . ?
 C52 C53 C54 C56 -175.0(2) . . . . ?
 C53 C52 C57 F22 102.1(3) . . . . ?
 C53 C52 C57 F23 -17.3(4) . . . . ?
 C53 C52 C57 F24 -137.7(3) . . . . ?
 C53 C54 C55 C50 -0.7(4) . . . . ?
 C53 C54 C56 F19 -163.1(2) . . . . ?
 C53 C54 C56 F20 76.6(3) . . . . ?
 C53 C54 C56 F21 -42.5(3) . . . . ?
 C55 C50 C51 C52 0.4(4) . . . . ?
 C55 C50 B1 C26 152.8(2) . . . . ?
 C55 C50 B1 C34 -84.5(3) . . . . ?
 C55 C50 B1 C42 36.5(3) . . . . ?
 C55 C54 C56 F19 21.7(3) . . . . ?
 C55 C54 C56 F20 -98.6(3) . . . . ?
 C55 C54 C56 F21 142.3(2) . . . . ?
 C56 C54 C55 C50 174.4(2) . . . . ?
 C57 C52 C53 C54 -178.9(2) . . . . ?
 B1 C26 C27 C28 170.4(2) . . . . ?
 B1 C26 C31 C30 -170.8(2) . . . . ?
 B1 C34 C35 C36 172.1(2) . . . . ?
 B1 C34 C39 C38 -173.2(2) . . . . ?
 B1 C42 C43 C44 172.6(2) . . . . ?
 B1 C42 C47 C46 -172.6(2) . . . . ?
 B1 C50 C51 C52 -171.3(2) . . . . ?
 B1 C50 C55 C54 172.1(2) . . . . ?

_olex2_submission_special_instructions  'No special instructions were received'
_oxdiff_exptl_absorpt_empirical_details
;
Empirical correction (ABSPACK) includes:
- Absorption correction using spherical harmonics
- Frame scaling
;
