# Supplementary material for: Cleavage of [Pd2(PP)2(μ-Cl)2][BArF24]2 (PP = Bis(phosphino)ferrocene, BArF24 = Tetrakis(3,5-bis(trifluoromethyl)phenyl)borate) with Monodentate Phosphines
Source: Molecules. 2024 Apr 29;29(9):2047. doi: 10.3390/molecules29092047 (PMC11085644; doi:10.3390/molecules29092047)
Supplement: Supplementary file 1 [file molecules-29-02047-s001.zip › [Pd(dppf)(P(p-C6H4F)3)Cl][BArF24].cif]

data_vp_01
_audit_creation_date               2024-03-18
_audit_creation_method
;
Olex2 1.5
(compiled 2024.02.16 svn.r378c4104 for OlexSys, GUI svn.r6928)
;
_shelx_SHELXL_version_number       '2019/1'
_audit_contact_author_address      ?
_audit_contact_author_email        ?
_audit_contact_author_name         ''
_audit_contact_author_phone        ?
_publ_contact_author_id_orcid      ?
_chemical_name_common              ?
_chemical_name_systematic          ?
_chemical_formula_moiety          
 '2(C52 H40 Cl F3 Fe P3 Pd), 2(C32 H12 B F24), 6[C2H3N]'
_chemical_formula_sum              'C180 H122 B2 Cl2 F54 Fe2 N6 P6 Pd2'
_chemical_formula_weight           3997.67
_chemical_melting_point            ?
loop_
  _atom_type_symbol
  _atom_type_description
  _atom_type_scat_dispersion_real
  _atom_type_scat_dispersion_imag
  _atom_type_scat_source
 'C' 'C' 0.0033 0.0016 'International Tables Vol C Tables 4.2.6.8 and 6.1.1.4'
 'H' 'H' 0.0000 0.0000 'International Tables Vol C Tables 4.2.6.8 and 6.1.1.4'
 'B' 'B' 0.0013 0.0007 'International Tables Vol C Tables 4.2.6.8 and 6.1.1.4'
 'Cl' 'Cl' 0.1484 0.1585 'International Tables Vol C Tables 4.2.6.8 and 6.1.1.4'
 'F' 'F' 0.0171 0.0103 'International Tables Vol C Tables 4.2.6.8 and 6.1.1.4'
 'Fe' 'Fe' 0.3463 0.8444 'International Tables Vol C Tables 4.2.6.8 and 6.1.1.4'
 'N' 'N' 0.0061 0.0033 'International Tables Vol C Tables 4.2.6.8 and 6.1.1.4'
 'P' 'P' 0.1023 0.0942 'International Tables Vol C Tables 4.2.6.8 and 6.1.1.4'
 'Pd' 'Pd' -0.9988 1.0072
 'International Tables Vol C Tables 4.2.6.8 and 6.1.1.4'

_shelx_space_group_comment
;
The symmetry employed for this shelxl refinement is uniquely defined
by the following loop, which should always be used as a source of
symmetry information in preference to the above space-group names.
They are only intended as comments.
;
_space_group_crystal_system        'monoclinic'
_space_group_IT_number             14
_space_group_name_H-M_alt          'P 1 21/c 1'
_space_group_name_Hall             '-P 2ybc'
loop_
  _space_group_symop_operation_xyz
 'x, y, z'
 '-x, y+1/2, -z+1/2'
 '-x, -y, -z'
 'x, -y-1/2, z-1/2'

_cell_length_a                     22.2520(11)
_cell_length_b                     20.9008(8)
_cell_length_c                     18.6833(8)
_cell_angle_alpha                  90
_cell_angle_beta                   111.786(5)
_cell_angle_gamma                  90
_cell_volume                       8068.7(7)
_cell_formula_units_Z              2
_cell_measurement_reflns_used      21626
_cell_measurement_temperature      99.9(6)
_cell_measurement_theta_max        28.2020
_cell_measurement_theta_min        2.0700
_shelx_estimated_absorpt_T_max     0.964
_shelx_estimated_absorpt_T_min     0.843
_exptl_absorpt_coefficient_mu      0.609
_exptl_absorpt_correction_T_max    1.000
_exptl_absorpt_correction_T_min    0.998
_exptl_absorpt_correction_type     gaussian
_exptl_absorpt_process_details
;
CrysAlisPro 1.171.42.60a (Rigaku Oxford Diffraction, 2022)
Numerical absorption correction based on gaussian integration over
a multifaceted crystal model
Empirical absorption correction using spherical harmonics,
implemented in SCALE3 ABSPACK scaling algorithm.
;
_exptl_absorpt_special_details     ?
_exptl_crystal_colour              red
_exptl_crystal_colour_primary      red
_exptl_crystal_density_diffrn      1.645
_exptl_crystal_density_meas        ?
_exptl_crystal_density_method      ?
_exptl_crystal_description         block
_exptl_crystal_F_000               4016
loop_
  _exptl_crystal_face_index_h
  _exptl_crystal_face_index_k
  _exptl_crystal_face_index_l
  _exptl_crystal_face_perp_dist
 -2 -29 -2 0.1326
 10 0 -26 0.1088
 3 29 0 0.1350
 -10 2 26 0.1007
 -17 1 26 0.0937
 -4 29 1 0.1282
 -6 29 1 0.1239
 7 -29 -2 0.1406
 12 -27 -2 0.1402
 -28 1 20 0.0521
 -19 23 2 0.0875
 -30 1 16 0.0340
 -26 15 2 0.0451
 -31 3 12 0.0290
 -31 1 7 0.0079
 -28 9 1 0.0189
 -30 3 2 0.0015
 -29 -10 9 0.0452
 -28 -1 -3 0.0139
 -25 -6 -5 0.0264
 -26 -13 1 0.0368
 -21 -3 -11 0.0377
 5 3 22 0.1123
 30 -4 -17 0.0991
 29 0 0 0.0496

_exptl_crystal_size_max            0.29
_exptl_crystal_size_mid            0.22
_exptl_crystal_size_min            0.06
_exptl_transmission_factor_max     ?
_exptl_transmission_factor_min     ?
_diffrn_reflns_av_R_equivalents    0.1040
_diffrn_reflns_av_unetI/netI       0.0755
_diffrn_reflns_Laue_measured_fraction_full  0.999
_diffrn_reflns_Laue_measured_fraction_max  0.999
_diffrn_reflns_limit_h_max         26
_diffrn_reflns_limit_h_min         -26
_diffrn_reflns_limit_k_max         24
_diffrn_reflns_limit_k_min         -24
_diffrn_reflns_limit_l_max         22
_diffrn_reflns_limit_l_min         -22
_diffrn_reflns_number              88989
_diffrn_reflns_point_group_measured_fraction_full  0.999
_diffrn_reflns_point_group_measured_fraction_max  0.999
_diffrn_reflns_theta_full          25.000
_diffrn_reflns_theta_max           25.000
_diffrn_reflns_theta_min           2.120
_diffrn_ambient_temperature        100(2)
_diffrn_detector_area_resol_mean   10.0000
_diffrn_measured_fraction_theta_full  0.999
_diffrn_measured_fraction_theta_max  0.999
_diffrn_measurement_details
;
List of Runs (angles in degrees, time in seconds):

  # Type    Start    End  Width  t~exp~   \w     \q     \k     \f   Frames
--------------------------------------------------------------------------
  1  \w    -74.00 109.50   0.50   90.00    --   20.00  54.00 -60.00  367
  2  \w    -74.00 109.50   0.50   90.00    --   20.00  54.00-150.00  367
  3  \w    -74.00 109.50   0.50   90.00    --   20.00  54.00-120.00  367
  4  \w    -74.00  28.50   0.50   90.00    --   20.00  54.00 120.00  205
  5  \w    -74.00 109.50   0.50   90.00    --   20.00  54.00  60.00  367
;
_diffrn_measurement_device         'two-circle diffractometer'
_diffrn_measurement_device_type    'XtaLAB Mini II'
_diffrn_measurement_method         '\w scans'
_diffrn_radiation_type             MoK\a
_diffrn_radiation_wavelength       0.71073
_diffrn_source                     ?
_reflns_Friedel_coverage           0.000
_reflns_Friedel_fraction_full      .
_reflns_Friedel_fraction_max       .
_reflns_number_gt                  9875
_reflns_number_total               14216
_reflns_special_details
;
 Reflections were merged by SHELXL according to the crystal
 class for the calculation of statistics and refinement.
 
 Structure factors included contributions from the .fab file.
 
 _reflns_Friedel_fraction is defined as the number of unique
 Friedel pairs measured divided by the number that would be
 possible theoretically, ignoring centric projections and
 systematic absences.
;
_reflns_threshold_expression       'I > 2\s(I)'
_computing_cell_refinement         'CrysAlisPro 1.171.42.60a (Rigaku OD, 2022)'
_computing_data_collection         'CrysAlisPro 1.171.42.60a (Rigaku OD, 2022)'
_computing_data_reduction          'CrysAlisPro 1.171.42.60a (Rigaku OD, 2022)'
_computing_molecular_graphics      'Olex2 1.5 (Dolomanov et al., 2009)'
_computing_publication_material    'Olex2 1.5 (Dolomanov et al., 2009)'
_computing_structure_refinement    'SHELXL 2019/3 (Sheldrick, 2015)'
_computing_structure_solution      ?
_refine_diff_density_max           0.713
_refine_diff_density_min           -0.477
_refine_diff_density_rms           0.101
_refine_ls_extinction_coef         .
_refine_ls_extinction_method       none
_refine_ls_goodness_of_fit_ref     1.012
_refine_ls_hydrogen_treatment      constr
_refine_ls_matrix_type             full
_refine_ls_number_parameters       1063
_refine_ls_number_reflns           14216
_refine_ls_number_restraints       0
_refine_ls_R_factor_all            0.0899
_refine_ls_R_factor_gt             0.0567
_refine_ls_restrained_S_all        1.012
_refine_ls_shift/su_max            0.001
_refine_ls_shift/su_mean           0.000
_refine_ls_structure_factor_coef   Fsqd
_refine_ls_weighting_details      
 'w=1/[\s^2^(Fo^2^)+(0.0632P)^2^+23.0742P] where P=(Fo^2^+2Fc^2^)/3'
_refine_ls_weighting_scheme        calc
_refine_ls_wR_factor_gt            0.1350
_refine_ls_wR_factor_ref           0.1523
_refine_special_details            ?
_olex2_refinement_description
;
1.a Aromatic/amide H refined with riding coordinates:
 C31(H31), C29(H29), C39(H39), C34(H34), C42(H42), C26(H26), C5(H5), C25(H25),
 C32(H32), C70(H70), C50(H50), C17(H17), C72(H72), C38(H38), C73(H73), C45(H45),
  C16(H16), C22(H22), C51(H51), C13(H13), C77(H77), C80(H80), C47(H47),
 C65(H65), C81(H81), C63(H63), C55(H55), C57(H57), C35(H35), C53(H53),
 C02C(H02C), C12(H12), C23(H23), C49(H49), C43(H43), C61(H61), C14(H14),
 C28(H28), C36(H36), C48(H48), C44(H44), C1(H1), C4(H4), C40(H40), C21(H21),
 C20(H20), C11(H11), C033(H033), C8(H8), C19(H19), C9(H9), C2(H2)
;
_atom_sites_solution_hydrogens     geom
_atom_sites_solution_primary       ?
_atom_sites_solution_secondary     ?
loop_
  _atom_site_label
  _atom_site_type_symbol
  _atom_site_fract_x
  _atom_site_fract_y
  _atom_site_fract_z
  _atom_site_U_iso_or_equiv
  _atom_site_adp_type
  _atom_site_occupancy
  _atom_site_site_symmetry_order
  _atom_site_calc_flag
  _atom_site_refinement_flags_posn
  _atom_site_refinement_flags_adp
  _atom_site_refinement_flags_occupancy
  _atom_site_disorder_assembly
  _atom_site_disorder_group
 Pd1 Pd 0.23043(2) 0.69667(2) 0.57765(2) 0.01949(11) Uani 1 1 d . . . . .
 Cl1 Cl 0.22711(6) 0.73551(6) 0.69379(7) 0.0285(3) Uani 1 1 d . . . . .
 P2 P 0.22600(6) 0.64375(6) 0.46921(7) 0.0214(3) Uani 1 1 d . . . . .
 P1 P 0.15346(6) 0.77645(6) 0.52037(7) 0.0209(3) Uani 1 1 d . . . . .
 P3 P 0.32782(7) 0.64731(6) 0.66017(7) 0.0234(3) Uani 1 1 d . . . . .
 F6 F 0.53272(18) 0.71749(19) 0.9925(3) 0.0631(11) Uani 1 1 d . . . . .
 F17 F 0.90973(18) 0.86153(19) 0.9365(2) 0.0575(10) Uani 1 1 d . . . . .
 F18 F 0.93099(18) 0.78914(18) 0.8702(3) 0.0584(11) Uani 1 1 d . . . . .
 F24 F 0.87906(19) 0.5451(2) 0.8016(2) 0.0623(12) Uani 1 1 d . . . . .
 F2 F 0.46764(19) 0.44943(19) 0.5564(2) 0.0585(11) Uani 1 1 d . . . . .
 F19 F 0.8435(2) 0.8388(2) 1.1374(2) 0.0673(12) Uani 1 1 d . . . . .
 F23 F 0.9381(2) 0.48448(19) 0.8901(2) 0.0600(11) Uani 1 1 d . . . . .
 F14 F 0.6395(2) 0.90944(18) 0.7293(2) 0.0629(11) Uani 1 1 d . . . . .
 F13 F 0.60178(19) 0.82143(18) 0.6714(2) 0.0573(10) Uani 1 1 d . . . . .
 F26 F 0.8485(2) 0.5535(2) 1.1643(2) 0.0678(12) Uani 1 1 d . . . . .
 F9 F 0.5936(2) 0.4893(2) 0.6376(2) 0.0732(14) Uani 1 1 d . . . . .
 F16 F 0.8970(2) 0.8808(2) 0.8198(3) 0.0762(14) Uani 1 1 d . . . . .
 F15 F 0.6721(2) 0.8737(2) 0.6426(2) 0.0632(11) Uani 1 1 d . . . . .
 F22 F 0.9655(2) 0.5805(2) 0.8885(3) 0.0735(14) Uani 1 1 d . . . . .
 F4 F 0.5396(2) 0.8141(2) 0.9599(3) 0.0778(14) Uani 1 1 d . . . . .
 F3 F 0.2969(3) 0.5097(2) 0.9208(2) 0.0799(14) Uani 1 1 d . . . . .
 F8 F 0.6030(3) 0.5842(2) 0.6079(2) 0.0791(15) Uani 1 1 d . . . . .
 F5 F 0.5597(2) 0.7910(2) 1.0783(3) 0.0710(13) Uani 1 1 d . . . . .
 F7 F 0.6866(2) 0.5329(3) 0.6696(2) 0.0925(18) Uani 1 1 d . . . . .
 F27 F 0.8705(3) 0.4663(2) 1.1246(3) 0.0959(18) Uani 1 1 d . . . . .
 F21 F 0.8465(2) 0.7558(2) 1.2000(2) 0.0798(14) Uani 1 1 d . . . . .
 F25 F 0.9410(2) 0.5389(3) 1.1641(2) 0.100(2) Uani 1 1 d . . . . .
 C74 C 0.5876(3) 0.5497(3) 0.8431(3) 0.0296(12) Uani 1 1 d . . . . .
 C27 C 0.2878(2) 0.6708(2) 0.4350(3) 0.0235(11) Uani 1 1 d . . . . .
 F1 F 0.5257(2) 0.8510(3) 0.7709(3) 0.0969(19) Uani 1 1 d . . . . .
 C18 C 0.3720(2) 0.5861(3) 0.6300(3) 0.0259(12) Uani 1 1 d . . . . .
 C46 C 0.1519(2) 0.6459(2) 0.3856(3) 0.0244(11) Uani 1 1 d . . . . .
 F20 F 0.7897(2) 0.8316(3) 1.2107(3) 0.106(2) Uani 1 1 d . . . . .
 C6 C 0.3892(3) 0.7105(3) 0.6942(3) 0.0275(12) Uani 1 1 d . . . . .
 C31 C 0.0672(3) 0.7098(3) 0.5686(3) 0.0278(12) Uani 1 1 d . . . . .
 H31 H 0.095616 0.674486 0.574824 0.033 Uiso 1 1 calc R U . . .
 F12 F 0.4914(2) 0.4964(3) 0.8297(3) 0.100(2) Uani 1 1 d . . . . .
 C37 C 0.1919(3) 0.8510(2) 0.5640(3) 0.0247(11) Uani 1 1 d . . . . .
 C41 C 0.1230(3) 0.7935(3) 0.4184(3) 0.0267(12) Uani 1 1 d . . . . .
 C33 C 0.0814(2) 0.7681(2) 0.5429(3) 0.0228(11) Uani 1 1 d . . . . .
 C29 C 0.3219(3) 0.7264(3) 0.4668(3) 0.0291(12) Uani 1 1 d . . . . .
 H29 H 0.313294 0.748293 0.506485 0.035 Uiso 1 1 calc R U . . .
 C39 C 0.2168(3) 0.9308(3) 0.6637(3) 0.0356(14) Uani 1 1 d . . . . .
 H39 H 0.211849 0.947567 0.708458 0.043 Uiso 1 1 calc R U . . .
 F11 F 0.5742(2) 0.4651(3) 0.9175(4) 0.109(2) Uani 1 1 d . . . . .
 C34 C 0.0389(3) 0.8190(3) 0.5339(3) 0.0285(12) Uani 1 1 d . . . . .
 H34 H 0.048099 0.859272 0.516780 0.034 Uiso 1 1 calc R U . . .
 F10 F 0.5326(3) 0.5502(3) 0.9288(4) 0.128(3) Uani 1 1 d . . . . .
 C42 C 0.1600(3) 0.8006(3) 0.3702(3) 0.0298(12) Uani 1 1 d . . . . .
 H42 H 0.205904 0.799564 0.387055 0.036 Uiso 1 1 calc R U . . .
 C26 C 0.3473(3) 0.6632(3) 0.3507(3) 0.0383(15) Uani 1 1 d . . . . .
 H26 H 0.356134 0.641888 0.310760 0.046 Uiso 1 1 calc R U . . .
 C5 C 0.3712(3) 0.7744(3) 0.6805(3) 0.0320(13) Uani 1 1 d . . . . .
 H5 H 0.326985 0.785401 0.654084 0.038 Uiso 1 1 calc R U . . .
 C25 C 0.3012(3) 0.6396(3) 0.3761(3) 0.0304(12) Uani 1 1 d . . . . .
 H25 H 0.278111 0.601786 0.353580 0.037 Uiso 1 1 calc R U . . .
 C32 C -0.0300(3) 0.7534(3) 0.5753(3) 0.0394(15) Uani 1 1 d . . . . .
 H32 H -0.068136 0.748287 0.586359 0.047 Uiso 1 1 calc R U . . .
 C70 C 0.6649(3) 0.6116(3) 0.7800(3) 0.0288(12) Uani 1 1 d . . . . .
 H70 H 0.690081 0.633578 0.756351 0.035 Uiso 1 1 calc R U . . .
 C24 C 0.2328(3) 0.5583(3) 0.4908(3) 0.0274(12) Uani 1 1 d . . . . .
 C50 C 0.1455(3) 0.6517(3) 0.3067(3) 0.0323(13) Uani 1 1 d . . . . .
 H50 H 0.180125 0.655921 0.288948 0.039 Uiso 1 1 calc R U . . .
 C71 C 0.6719(2) 0.6284(2) 0.8551(3) 0.0244(11) Uani 1 1 d . . . . .
 C17 C 0.4062(3) 0.6029(3) 0.5828(3) 0.0309(13) Uani 1 1 d . . . . .
 H17 H 0.407016 0.646260 0.567951 0.037 Uiso 1 1 calc R U . . .
 C72 C 0.6323(3) 0.5947(3) 0.8858(3) 0.0302(12) Uani 1 1 d . . . . .
 H72 H 0.636387 0.603002 0.937362 0.036 Uiso 1 1 calc R U . . .
 C38 C 0.1834(3) 0.8767(3) 0.6292(3) 0.0310(13) Uani 1 1 d . . . . .
 H38 H 0.154683 0.856787 0.649311 0.037 Uiso 1 1 calc R U . . .
 C73 C 0.5822(3) 0.5335(3) 0.7690(3) 0.0323(13) Uani 1 1 d . . . . .
 H73 H 0.551733 0.502356 0.740126 0.039 Uiso 1 1 calc R U . . .
 C45 C 0.0560(3) 0.7986(3) 0.3693(3) 0.0323(13) Uani 1 1 d . . . . .
 H45 H 0.020094 0.795667 0.385088 0.039 Uiso 1 1 calc R U . . .
 C78 C 0.8774(3) 0.5621(3) 0.9252(3) 0.0299(12) Uani 1 1 d . . . . .
 C69 C 0.6225(3) 0.5638(3) 0.7383(3) 0.0278(12) Uani 1 1 d . . . . .
 C16 C 0.4386(3) 0.5568(3) 0.5577(3) 0.0361(14) Uani 1 1 d . . . . .
 H16 H 0.461586 0.567949 0.525644 0.043 Uiso 1 1 calc R U . . .
 C60 C 0.7453(3) 0.7344(2) 0.8572(3) 0.0247(11) Uani 1 1 d . . . . .
 C22 C 0.2692(3) 0.5151(3) 0.4680(3) 0.0322(13) Uani 1 1 d . . . . .
 H22 H 0.295557 0.529610 0.441254 0.039 Uiso 1 1 calc R U . . .
 C52 C 0.7137(3) 0.7136(3) 0.9745(3) 0.0277(12) Uani 1 1 d . . . . .
 C51 C 0.0119(3) 0.7028(3) 0.5852(3) 0.0353(13) Uani 1 1 d . . . . .
 H51 H 0.002886 0.662949 0.603541 0.042 Uiso 1 1 calc R U . . .
 C64 C 0.8207(3) 0.8127(2) 0.8411(3) 0.0281(12) Uani 1 1 d . . . . .
 C13 C 0.3715(3) 0.5223(3) 0.6518(3) 0.0347(13) Uani 1 1 d . . . . .
 H13 H 0.348086 0.510226 0.683113 0.042 Uiso 1 1 calc R U . . .
 C77 C 0.8277(3) 0.6074(3) 0.8992(3) 0.0292(12) Uani 1 1 d . . . . .
 H77 H 0.817405 0.625298 0.849282 0.035 Uiso 1 1 calc R U . . .
 C80 C 0.8931(3) 0.5352(3) 0.9969(3) 0.0342(13) Uani 1 1 d . . . . .
 H80 H 0.926313 0.503904 1.014881 0.041 Uiso 1 1 calc R U . . .
 C82 C 0.8597(3) 0.5546(3) 1.0427(3) 0.0315(13) Uani 1 1 d . . . . .
 C47 C 0.0882(3) 0.6397(3) 0.3859(3) 0.0316(13) Uani 1 1 d . . . . .
 H47 H 0.077449 0.634648 0.430286 0.038 Uiso 1 1 calc R U . . .
 C54 C 0.6373(3) 0.7613(3) 1.0256(3) 0.0349(13) Uani 1 1 d . . . . .
 C65 C 0.8076(2) 0.7597(2) 0.8773(3) 0.0251(11) Uani 1 1 d . . . . .
 H65 H 0.842310 0.739671 0.917435 0.030 Uiso 1 1 calc R U . . .
 C81 C 0.8105(3) 0.5989(3) 1.0158(3) 0.0288(12) Uani 1 1 d . . . . .
 H81 H 0.787739 0.610272 1.048043 0.035 Uiso 1 1 calc R U . . .
 C63 C 0.7719(3) 0.8435(3) 0.7830(3) 0.0322(13) Uani 1 1 d . . . . .
 H63 H 0.780793 0.879640 0.757772 0.039 Uiso 1 1 calc R U . . .
 C55 C 0.6869(3) 0.7851(3) 1.0891(3) 0.0374(14) Uani 1 1 d . . . . .
 H55 H 0.678039 0.807946 1.128102 0.045 Uiso 1 1 calc R U . . .
 C57 C 0.7627(3) 0.7395(3) 1.0390(3) 0.0291(12) Uani 1 1 d . . . . .
 H57 H 0.806434 0.732593 1.044860 0.035 Uiso 1 1 calc R U . . .
 C35 C -0.0169(3) 0.8112(3) 0.5495(3) 0.0343(14) Uani 1 1 d . . . . .
 H35 H -0.046029 0.845999 0.542443 0.041 Uiso 1 1 calc R U . . .
 C76 C 0.7924(3) 0.6276(2) 0.9437(3) 0.0248(11) Uani 1 1 d . . . . .
 C66 C 0.8888(3) 0.8358(3) 0.8662(4) 0.0411(15) Uani 1 1 d . . . . .
 C53 C 0.6501(3) 0.7270(3) 0.9693(3) 0.0295(12) Uani 1 1 d . . . . .
 H53 H 0.614859 0.711982 0.925738 0.035 Uiso 1 1 calc R U . . .
 C7 C 0.3185(3) 0.6104(2) 0.7440(3) 0.0288(12) Uani 1 1 d . . . . .
 C02C C 0.3682(3) 0.7498(3) 0.4408(3) 0.0393(14) Uani 1 1 d . . . . .
 H02C H 0.391251 0.787810 0.462488 0.047 Uiso 1 1 calc R U . . .
 C12 C 0.3686(3) 0.6069(3) 0.8151(3) 0.0408(15) Uani 1 1 d . . . . .
 H12 H 0.408409 0.628118 0.823344 0.049 Uiso 1 1 calc R U . . .
 C23 C 0.1939(3) 0.5353(3) 0.5287(4) 0.0427(16) Uani 1 1 d . . . . .
 H23 H 0.167461 0.564168 0.543262 0.051 Uiso 1 1 calc R U . . .
 C49 C 0.0796(3) 0.6499(3) 0.2601(3) 0.0404(15) Uani 1 1 d . . . . .
 H49 H 0.062037 0.653193 0.205517 0.049 Uiso 1 1 calc R U . . .
 C43 C 0.1163(3) 0.8095(3) 0.2928(3) 0.0376(14) Uani 1 1 d . . . . .
 H43 H 0.127695 0.814840 0.248895 0.045 Uiso 1 1 calc R U . . .
 C61 C 0.6967(3) 0.7670(3) 0.7983(3) 0.0281(12) Uani 1 1 d . . . . .
 H61 H 0.653476 0.751677 0.782592 0.034 Uiso 1 1 calc R U . . .
 C14 C 0.4050(3) 0.4766(3) 0.6280(3) 0.0394(14) Uani 1 1 d . . . . .
 H14 H 0.406044 0.433383 0.644253 0.047 Uiso 1 1 calc R U . . .
 C15 C 0.4367(3) 0.4943(3) 0.5805(3) 0.0417(15) Uani 1 1 d . . . . .
 C68 C 0.6245(3) 0.5433(3) 0.6636(3) 0.0409(15) Uani 1 1 d . . . . .
 C56 C 0.7503(3) 0.7747(3) 1.0946(3) 0.0328(13) Uani 1 1 d . . . . .
 C62 C 0.7086(3) 0.8200(3) 0.7620(3) 0.0314(13) Uani 1 1 d . . . . .
 C28 C 0.3809(3) 0.7181(3) 0.3834(4) 0.0439(16) Uani 1 1 d . . . . .
 H28 H 0.413178 0.734106 0.366125 0.053 Uiso 1 1 calc R U . . .
 C67 C 0.6559(3) 0.8557(3) 0.7019(3) 0.0381(14) Uani 1 1 d . . . . .
 C36 C 0.2337(3) 0.8815(3) 0.5359(3) 0.0344(13) Uani 1 1 d . . . . .
 H36 H 0.239751 0.864885 0.491758 0.041 Uiso 1 1 calc R U . . .
 C48 C 0.0435(3) 0.6426(3) 0.3082(3) 0.0398(15) Uani 1 1 d . . . . .
 H48 H -0.002279 0.639935 0.291610 0.048 Uiso 1 1 calc R U . . .
 C75 C 0.5463(3) 0.5156(3) 0.8785(4) 0.0403(15) Uani 1 1 d . . . . .
 C44 C 0.0530(3) 0.8088(3) 0.2931(3) 0.0402(15) Uani 1 1 d . . . . .
 H44 H 0.014374 0.814342 0.249054 0.048 Uiso 1 1 calc R U . . .
 C1 C 0.4537(3) 0.6955(4) 0.7321(3) 0.0436(15) Uani 1 1 d . . . . .
 H1 H 0.466379 0.651864 0.740318 0.052 Uiso 1 1 calc R U . . .
 C4 C 0.4178(3) 0.8222(3) 0.7053(4) 0.0460(17) Uani 1 1 d . . . . .
 H4 H 0.406093 0.865897 0.695114 0.055 Uiso 1 1 calc R U . . .
 C83 C 0.8795(3) 0.5277(4) 1.1226(4) 0.0478(17) Uani 1 1 d . . . . .
 C40 C 0.2573(3) 0.9605(3) 0.6341(3) 0.0415(15) Uani 1 1 d . . . . .
 H40 H 0.279028 0.998547 0.657450 0.050 Uiso 1 1 calc R U . . .
 C21 C 0.2674(3) 0.4503(3) 0.4843(3) 0.0425(15) Uani 1 1 d . . . . .
 H21 H 0.292069 0.420835 0.467769 0.051 Uiso 1 1 calc R U . . .
 C59 C 0.5677(3) 0.7714(3) 1.0139(4) 0.0483(17) Uani 1 1 d . . . . .
 C20 C 0.2306(4) 0.4284(3) 0.5238(4) 0.0507(17) Uani 1 1 d . . . . .
 H20 H 0.230839 0.384224 0.536001 0.061 Uiso 1 1 calc R U . . .
 C79 C 0.9139(3) 0.5436(3) 0.8759(3) 0.0398(15) Uani 1 1 d . . . . .
 C11 C 0.3605(4) 0.5724(4) 0.8746(3) 0.0560(19) Uani 1 1 d . . . . .
 H11 H 0.394957 0.568830 0.923235 0.067 Uiso 1 1 calc R U . . .
 C10 C 0.3029(4) 0.5439(3) 0.8620(4) 0.0528(18) Uani 1 1 d . . . . .
 C033 C 0.2668(3) 0.9360(3) 0.5711(4) 0.0454(16) Uani 1 1 d . . . . .
 H033 H 0.295841 0.956321 0.551811 0.055 Uiso 1 1 calc R U . . .
 B1 B 0.7308(3) 0.6758(3) 0.9074(3) 0.0269(13) Uani 1 1 d . . . . .
 C8 C 0.2603(3) 0.5803(3) 0.7347(4) 0.0480(17) Uani 1 1 d . . . . .
 H8 H 0.225341 0.582776 0.686305 0.058 Uiso 1 1 calc R U . . .
 C19 C 0.1933(4) 0.4708(3) 0.5456(4) 0.057(2) Uani 1 1 d . . . . .
 H19 H 0.167079 0.455854 0.572259 0.069 Uiso 1 1 calc R U . . .
 C3 C 0.4801(4) 0.8052(4) 0.7443(4) 0.056(2) Uani 1 1 d . . . . .
 C9 C 0.2525(4) 0.5473(4) 0.7934(4) 0.059(2) Uani 1 1 d . . . . .
 H9 H 0.212482 0.527026 0.786424 0.071 Uiso 1 1 calc R U . . .
 C2 C 0.4996(3) 0.7422(4) 0.7581(4) 0.059(2) Uani 1 1 d . . . . .
 H2 H 0.543773 0.731611 0.784947 0.071 Uiso 1 1 calc R U . . .
 C58 C 0.8056(3) 0.8013(3) 1.1598(3) 0.0436(15) Uani 1 1 d . . . . .
 Fe1 Fe 0.10063(4) 0.72386(4) 0.33859(4) 0.02827(19) Uani 1 1 d . . . . .

loop_
  _atom_site_aniso_label
  _atom_site_aniso_U_11
  _atom_site_aniso_U_22
  _atom_site_aniso_U_33
  _atom_site_aniso_U_23
  _atom_site_aniso_U_13
  _atom_site_aniso_U_12
 Pd1 0.0215(2) 0.0217(2) 0.01626(18) -0.00051(16) 0.00811(15) 0.00150(17)
 Cl1 0.0334(8) 0.0343(7) 0.0189(6) -0.0021(5) 0.0109(5) 0.0066(6)
 P2 0.0253(7) 0.0221(7) 0.0191(6) -0.0018(5) 0.0109(6) -0.0003(6)
 P1 0.0233(7) 0.0225(7) 0.0171(6) 0.0002(5) 0.0077(5) 0.0015(6)
 P3 0.0251(7) 0.0258(7) 0.0206(6) 0.0018(5) 0.0099(6) 0.0038(6)
 F6 0.041(2) 0.053(2) 0.102(3) -0.017(2) 0.034(2) -0.0038(19)
 F17 0.037(2) 0.057(2) 0.065(3) -0.016(2) 0.0031(19) -0.0056(18)
 F18 0.039(2) 0.048(2) 0.095(3) -0.003(2) 0.033(2) 0.0017(18)
 F24 0.056(3) 0.095(3) 0.038(2) 0.001(2) 0.0193(19) 0.027(2)
 F2 0.055(3) 0.056(2) 0.066(2) -0.014(2) 0.024(2) 0.025(2)
 F19 0.074(3) 0.077(3) 0.038(2) -0.004(2) 0.006(2) -0.041(2)
 F23 0.062(3) 0.051(2) 0.075(3) -0.002(2) 0.035(2) 0.016(2)
 F14 0.065(3) 0.045(2) 0.066(3) -0.003(2) 0.010(2) 0.024(2)
 F13 0.047(2) 0.050(2) 0.055(2) 0.0137(18) -0.0056(19) 0.0040(19)
 F26 0.085(3) 0.081(3) 0.045(2) 0.024(2) 0.033(2) 0.017(3)
 F9 0.117(4) 0.056(3) 0.054(2) -0.032(2) 0.041(3) -0.037(3)
 F16 0.047(3) 0.081(3) 0.098(3) 0.051(3) 0.025(2) -0.011(2)
 F15 0.069(3) 0.075(3) 0.045(2) 0.029(2) 0.021(2) 0.017(2)
 F22 0.067(3) 0.077(3) 0.102(3) -0.036(3) 0.060(3) -0.032(2)
 F4 0.047(3) 0.068(3) 0.114(4) 0.031(3) 0.024(3) 0.028(2)
 F3 0.122(4) 0.085(3) 0.049(2) 0.028(2) 0.051(3) 0.006(3)
 F8 0.139(4) 0.061(3) 0.032(2) 0.007(2) 0.027(2) 0.011(3)
 F5 0.064(3) 0.074(3) 0.096(3) -0.018(3) 0.054(3) 0.006(2)
 F7 0.063(3) 0.164(5) 0.053(3) -0.051(3) 0.025(2) -0.004(3)
 F27 0.184(6) 0.039(3) 0.055(3) 0.022(2) 0.034(3) 0.011(3)
 F21 0.082(3) 0.078(3) 0.044(2) 0.010(2) -0.017(2) -0.013(3)
 F25 0.044(3) 0.197(6) 0.042(2) 0.040(3) -0.005(2) -0.017(3)
 C74 0.030(3) 0.028(3) 0.030(3) 0.002(2) 0.010(2) 0.000(2)
 C27 0.024(3) 0.028(3) 0.021(2) 0.005(2) 0.010(2) 0.001(2)
 F1 0.089(4) 0.125(4) 0.086(3) -0.055(3) 0.043(3) -0.081(3)
 C18 0.023(3) 0.034(3) 0.018(2) 0.001(2) 0.004(2) 0.008(2)
 C46 0.023(3) 0.028(3) 0.025(3) -0.004(2) 0.011(2) -0.001(2)
 F20 0.075(3) 0.180(6) 0.065(3) -0.082(4) 0.028(3) -0.022(4)
 C6 0.024(3) 0.036(3) 0.021(2) -0.004(2) 0.007(2) -0.004(2)
 C31 0.030(3) 0.029(3) 0.024(3) 0.000(2) 0.010(2) 0.001(2)
 F12 0.065(3) 0.161(5) 0.068(3) 0.007(3) 0.017(3) -0.066(3)
 C37 0.029(3) 0.019(3) 0.022(2) 0.001(2) 0.005(2) 0.003(2)
 C41 0.029(3) 0.031(3) 0.020(2) 0.000(2) 0.008(2) 0.004(2)
 C33 0.024(3) 0.028(3) 0.013(2) -0.001(2) 0.004(2) 0.000(2)
 C29 0.029(3) 0.034(3) 0.023(3) 0.002(2) 0.009(2) -0.004(3)
 C39 0.037(4) 0.031(3) 0.030(3) -0.006(2) 0.001(3) 0.005(3)
 F11 0.073(3) 0.126(5) 0.148(5) 0.096(4) 0.063(4) 0.022(3)
 C34 0.030(3) 0.030(3) 0.026(3) 0.000(2) 0.011(2) 0.007(2)
 F10 0.164(6) 0.124(5) 0.165(6) -0.073(4) 0.143(5) -0.089(4)
 C42 0.033(3) 0.032(3) 0.027(3) 0.001(2) 0.014(2) 0.001(3)
 C26 0.039(4) 0.054(4) 0.030(3) 0.011(3) 0.022(3) 0.012(3)
 C5 0.038(3) 0.035(3) 0.028(3) -0.008(2) 0.017(3) -0.008(3)
 C25 0.028(3) 0.036(3) 0.026(3) 0.005(2) 0.010(2) 0.006(2)
 C32 0.022(3) 0.066(4) 0.031(3) 0.002(3) 0.010(3) 0.003(3)
 C70 0.030(3) 0.030(3) 0.028(3) 0.006(2) 0.012(2) 0.005(2)
 C24 0.029(3) 0.028(3) 0.023(3) -0.004(2) 0.007(2) -0.004(2)
 C50 0.030(3) 0.043(3) 0.024(3) -0.009(2) 0.011(2) 0.001(3)
 C71 0.025(3) 0.024(3) 0.022(2) 0.001(2) 0.007(2) 0.004(2)
 C17 0.030(3) 0.039(3) 0.024(3) 0.004(2) 0.010(2) 0.008(3)
 C72 0.035(3) 0.030(3) 0.027(3) 0.002(2) 0.014(3) 0.003(3)
 C38 0.031(3) 0.032(3) 0.025(3) -0.002(2) 0.005(2) 0.000(2)
 C73 0.029(3) 0.027(3) 0.035(3) -0.002(2) 0.005(3) -0.004(2)
 C45 0.030(3) 0.038(3) 0.030(3) 0.001(3) 0.013(2) 0.008(3)
 C78 0.021(3) 0.031(3) 0.033(3) -0.006(2) 0.005(2) -0.004(2)
 C69 0.030(3) 0.025(3) 0.021(3) -0.003(2) 0.001(2) 0.001(2)
 C16 0.031(3) 0.052(4) 0.030(3) 0.000(3) 0.015(3) 0.008(3)
 C60 0.028(3) 0.024(3) 0.021(2) -0.002(2) 0.008(2) 0.002(2)
 C22 0.047(4) 0.024(3) 0.028(3) -0.005(2) 0.016(3) -0.001(3)
 C52 0.029(3) 0.028(3) 0.025(3) 0.003(2) 0.008(2) 0.006(2)
 C51 0.030(3) 0.045(4) 0.029(3) 0.004(3) 0.008(2) -0.009(3)
 C64 0.028(3) 0.026(3) 0.034(3) -0.007(2) 0.014(2) -0.004(2)
 C13 0.039(4) 0.036(3) 0.030(3) 0.004(3) 0.013(3) 0.010(3)
 C77 0.030(3) 0.030(3) 0.024(3) -0.001(2) 0.005(2) -0.002(2)
 C80 0.027(3) 0.031(3) 0.038(3) -0.003(3) 0.004(3) -0.001(2)
 C82 0.027(3) 0.031(3) 0.031(3) 0.006(2) 0.005(2) -0.005(2)
 C47 0.033(3) 0.037(3) 0.029(3) -0.005(2) 0.016(3) -0.004(3)
 C54 0.034(3) 0.026(3) 0.049(3) 0.002(3) 0.020(3) -0.001(3)
 C65 0.022(3) 0.030(3) 0.021(2) -0.002(2) 0.006(2) 0.001(2)
 C81 0.026(3) 0.030(3) 0.030(3) 0.001(2) 0.010(2) -0.010(2)
 C63 0.043(4) 0.025(3) 0.036(3) 0.001(2) 0.022(3) 0.001(3)
 C55 0.048(4) 0.034(3) 0.040(3) -0.004(3) 0.028(3) -0.001(3)
 C57 0.032(3) 0.032(3) 0.027(3) 0.003(2) 0.014(2) 0.000(2)
 C35 0.027(3) 0.047(4) 0.026(3) 0.002(3) 0.006(2) 0.015(3)
 C76 0.023(3) 0.024(3) 0.024(3) -0.002(2) 0.005(2) -0.006(2)
 C66 0.038(4) 0.032(3) 0.054(4) 0.009(3) 0.017(3) 0.003(3)
 C53 0.028(3) 0.026(3) 0.030(3) 0.002(2) 0.005(2) 0.002(2)
 C7 0.043(4) 0.022(3) 0.024(3) 0.005(2) 0.016(3) 0.012(2)
 C02C 0.034(4) 0.042(4) 0.039(3) 0.008(3) 0.010(3) -0.008(3)
 C12 0.046(4) 0.050(4) 0.025(3) 0.005(3) 0.011(3) 0.006(3)
 C23 0.061(4) 0.031(3) 0.050(4) 0.001(3) 0.037(3) 0.004(3)
 C49 0.037(4) 0.051(4) 0.027(3) -0.015(3) 0.005(3) 0.000(3)
 C43 0.049(4) 0.044(4) 0.026(3) 0.010(3) 0.020(3) 0.009(3)
 C61 0.030(3) 0.028(3) 0.031(3) -0.006(2) 0.016(2) -0.002(2)
 C14 0.051(4) 0.029(3) 0.037(3) 0.004(3) 0.015(3) 0.011(3)
 C15 0.047(4) 0.043(4) 0.034(3) -0.008(3) 0.013(3) 0.018(3)
 C68 0.051(4) 0.038(4) 0.032(3) -0.006(3) 0.014(3) -0.009(3)
 C56 0.045(4) 0.028(3) 0.026(3) 0.000(2) 0.014(3) -0.005(3)
 C62 0.035(3) 0.031(3) 0.028(3) -0.003(2) 0.012(2) 0.004(3)
 C28 0.035(4) 0.058(4) 0.045(4) 0.015(3) 0.022(3) -0.001(3)
 C67 0.041(4) 0.029(3) 0.040(3) 0.003(3) 0.011(3) 0.003(3)
 C36 0.033(3) 0.036(3) 0.033(3) 0.000(3) 0.011(3) -0.005(3)
 C48 0.022(3) 0.054(4) 0.036(3) -0.018(3) 0.002(3) -0.003(3)
 C75 0.038(4) 0.037(4) 0.042(3) -0.006(3) 0.011(3) -0.013(3)
 C44 0.042(4) 0.053(4) 0.022(3) 0.007(3) 0.007(3) 0.019(3)
 C1 0.033(4) 0.063(4) 0.033(3) -0.001(3) 0.010(3) -0.002(3)
 C4 0.051(4) 0.053(4) 0.043(4) -0.018(3) 0.028(3) -0.021(3)
 C83 0.042(4) 0.060(5) 0.038(3) 0.011(3) 0.011(3) 0.006(3)
 C40 0.041(4) 0.025(3) 0.043(3) -0.003(3) -0.002(3) -0.006(3)
 C21 0.059(4) 0.027(3) 0.041(3) -0.007(3) 0.017(3) 0.002(3)
 C59 0.038(4) 0.039(4) 0.072(5) -0.003(4) 0.025(4) 0.010(3)
 C20 0.074(5) 0.033(4) 0.048(4) 0.006(3) 0.026(4) -0.004(3)
 C79 0.035(4) 0.041(4) 0.041(3) -0.005(3) 0.010(3) -0.001(3)
 C11 0.074(5) 0.067(5) 0.022(3) 0.012(3) 0.012(3) 0.013(4)
 C10 0.076(5) 0.055(4) 0.042(4) 0.013(3) 0.039(4) 0.009(4)
 C033 0.040(4) 0.046(4) 0.045(4) 0.004(3) 0.011(3) -0.013(3)
 B1 0.026(4) 0.029(3) 0.023(3) -0.001(2) 0.006(3) -0.003(3)
 C8 0.046(4) 0.061(4) 0.041(4) 0.017(3) 0.021(3) 0.001(3)
 C19 0.086(6) 0.038(4) 0.065(5) 0.005(3) 0.049(4) -0.010(4)
 C3 0.051(5) 0.072(5) 0.049(4) -0.025(4) 0.023(4) -0.035(4)
 C9 0.052(5) 0.078(5) 0.057(4) 0.027(4) 0.031(4) -0.007(4)
 C2 0.034(4) 0.104(7) 0.034(3) -0.014(4) 0.007(3) -0.017(4)
 C58 0.060(4) 0.048(4) 0.025(3) -0.005(3) 0.018(3) -0.004(4)
 Fe1 0.0276(4) 0.0374(5) 0.0191(4) -0.0025(3) 0.0080(3) 0.0028(4)

_geom_special_details
;
 All esds (except the esd in the dihedral angle between two l.s. planes)
 are estimated using the full covariance matrix.  The cell esds are taken
 into account individually in the estimation of esds in distances, angles
 and torsion angles; correlations between esds in cell parameters are only
 used when they are defined by crystal symmetry.  An approximate (isotropic)
 treatment of cell esds is used for estimating esds involving l.s. planes.
;
loop_
  _geom_bond_atom_site_label_1
  _geom_bond_atom_site_label_2
  _geom_bond_distance
  _geom_bond_site_symmetry_2
  _geom_bond_publ_flag
 Pd1 Cl1 2.3435(12) . ?
 Pd1 P2 2.2780(13) . ?
 Pd1 P1 2.3448(14) . ?
 Pd1 P3 2.3787(14) . ?
 P2 C27 1.809(5) . ?
 P2 C46 1.803(5) . ?
 P2 C24 1.826(5) . ?
 P1 C37 1.818(5) . ?
 P1 C41 1.804(5) . ?
 P1 C33 1.811(5) . ?
 P3 C18 1.825(5) . ?
 P3 C6 1.835(5) . ?
 P3 C7 1.825(5) . ?
 F6 C59 1.344(8) . ?
 F17 C66 1.332(7) . ?
 F18 C66 1.336(7) . ?
 F24 C79 1.316(7) . ?
 F2 C15 1.337(6) . ?
 F19 C58 1.328(7) . ?
 F23 C79 1.334(7) . ?
 F14 C67 1.340(7) . ?
 F13 C67 1.333(7) . ?
 F26 C83 1.332(8) . ?
 F9 C68 1.318(7) . ?
 F16 C66 1.336(7) . ?
 F15 C67 1.340(7) . ?
 F22 C79 1.331(7) . ?
 F4 C59 1.320(8) . ?
 F3 C10 1.356(7) . ?
 F8 C68 1.294(7) . ?
 F5 C59 1.343(8) . ?
 F7 C68 1.362(8) . ?
 F27 C83 1.301(8) . ?
 F21 C58 1.337(8) . ?
 F25 C83 1.321(8) . ?
 C74 C72 1.386(8) . ?
 C74 C73 1.387(8) . ?
 C74 C75 1.497(8) . ?
 C27 C29 1.396(7) . ?
 C27 C25 1.403(7) . ?
 F1 C3 1.349(7) . ?
 C18 C17 1.405(7) . ?
 C18 C13 1.397(8) . ?
 C46 C50 1.432(7) . ?
 C46 C47 1.425(7) . ?
 C46 Fe1 1.996(5) . ?
 F20 C58 1.297(7) . ?
 C6 C5 1.392(8) . ?
 C6 C1 1.380(8) . ?
 C31 H31 0.9500 . ?
 C31 C33 1.389(7) . ?
 C31 C51 1.384(7) . ?
 F12 C75 1.287(7) . ?
 C37 C38 1.407(7) . ?
 C37 C36 1.382(7) . ?
 C41 C42 1.437(7) . ?
 C41 C45 1.437(8) . ?
 C41 Fe1 2.010(5) . ?
 C33 C34 1.391(7) . ?
 C29 H29 0.9500 . ?
 C29 C02C 1.381(8) . ?
 C39 H39 0.9500 . ?
 C39 C38 1.374(8) . ?
 C39 C40 1.368(9) . ?
 F11 C75 1.302(8) . ?
 C34 H34 0.9500 . ?
 C34 C35 1.386(8) . ?
 F10 C75 1.307(8) . ?
 C42 H42 0.9500 . ?
 C42 C43 1.425(8) . ?
 C42 Fe1 2.022(6) . ?
 C26 H26 0.9500 . ?
 C26 C25 1.373(8) . ?
 C26 C28 1.382(9) . ?
 C5 H5 0.9500 . ?
 C5 C4 1.389(8) . ?
 C25 H25 0.9500 . ?
 C32 H32 0.9500 . ?
 C32 C51 1.377(8) . ?
 C32 C35 1.372(9) . ?
 C70 H70 0.9500 . ?
 C70 C71 1.400(7) . ?
 C70 C69 1.396(8) . ?
 C24 C22 1.381(7) . ?
 C24 C23 1.393(8) . ?
 C50 H50 0.9500 . ?
 C50 C49 1.400(8) . ?
 C50 Fe1 2.017(5) . ?
 C71 C72 1.404(7) . ?
 C71 B1 1.645(8) . ?
 C17 H17 0.9500 . ?
 C17 C16 1.386(8) . ?
 C72 H72 0.9500 . ?
 C38 H38 0.9500 . ?
 C73 H73 0.9500 . ?
 C73 C69 1.385(8) . ?
 C45 H45 0.9500 . ?
 C45 C44 1.417(7) . ?
 C45 Fe1 2.045(5) . ?
 C78 C77 1.400(8) . ?
 C78 C80 1.373(8) . ?
 C78 C79 1.487(8) . ?
 C69 C68 1.475(8) . ?
 C16 H16 0.9500 . ?
 C16 C15 1.378(9) . ?
 C60 C65 1.399(7) . ?
 C60 C61 1.401(7) . ?
 C60 B1 1.646(8) . ?
 C22 H22 0.9500 . ?
 C22 C21 1.392(8) . ?
 C52 C57 1.400(8) . ?
 C52 C53 1.408(8) . ?
 C52 B1 1.641(8) . ?
 C51 H51 0.9500 . ?
 C64 C65 1.385(7) . ?
 C64 C63 1.378(8) . ?
 C64 C66 1.490(8) . ?
 C13 H13 0.9500 . ?
 C13 C14 1.383(8) . ?
 C77 H77 0.9500 . ?
 C77 C76 1.404(7) . ?
 C80 H80 0.9500 . ?
 C80 C82 1.385(8) . ?
 C82 C81 1.379(8) . ?
 C82 C83 1.500(8) . ?
 C47 H47 0.9500 . ?
 C47 C48 1.424(8) . ?
 C47 Fe1 2.032(6) . ?
 C54 C55 1.378(8) . ?
 C54 C53 1.388(8) . ?
 C54 C59 1.497(8) . ?
 C65 H65 0.9500 . ?
 C81 H81 0.9500 . ?
 C81 C76 1.391(7) . ?
 C63 H63 0.9500 . ?
 C63 C62 1.403(8) . ?
 C55 H55 0.9500 . ?
 C55 C56 1.394(8) . ?
 C57 H57 0.9500 . ?
 C57 C56 1.380(7) . ?
 C35 H35 0.9500 . ?
 C76 B1 1.633(8) . ?
 C53 H53 0.9500 . ?
 C7 C12 1.383(8) . ?
 C7 C8 1.392(9) . ?
 C02C H02C 0.9500 . ?
 C02C C28 1.376(9) . ?
 C12 H12 0.9500 . ?
 C12 C11 1.392(9) . ?
 C23 H23 0.9500 . ?
 C23 C19 1.385(9) . ?
 C49 H49 0.9500 . ?
 C49 C48 1.419(8) . ?
 C49 Fe1 2.060(6) . ?
 C43 H43 0.9500 . ?
 C43 C44 1.412(8) . ?
 C43 Fe1 2.068(6) . ?
 C61 H61 0.9500 . ?
 C61 C62 1.376(8) . ?
 C14 H14 0.9500 . ?
 C14 C15 1.374(9) . ?
 C56 C58 1.482(8) . ?
 C62 C67 1.488(8) . ?
 C28 H28 0.9500 . ?
 C36 H36 0.9500 . ?
 C36 C033 1.383(8) . ?
 C48 H48 0.9500 . ?
 C48 Fe1 2.071(6) . ?
 C44 H44 0.9500 . ?
 C44 Fe1 2.081(6) . ?
 C1 H1 0.9500 . ?
 C1 C2 1.365(10) . ?
 C4 H4 0.9500 . ?
 C4 C3 1.353(10) . ?
 C40 H40 0.9500 . ?
 C40 C033 1.368(9) . ?
 C21 H21 0.9500 . ?
 C21 C20 1.368(9) . ?
 C20 H20 0.9500 . ?
 C20 C19 1.376(10) . ?
 C11 H11 0.9500 . ?
 C11 C10 1.353(10) . ?
 C10 C9 1.357(10) . ?
 C033 H033 0.9500 . ?
 C8 H8 0.9500 . ?
 C8 C9 1.360(8) . ?
 C19 H19 0.9500 . ?
 C3 C2 1.380(11) . ?
 C9 H9 0.9500 . ?
 C2 H2 0.9500 . ?

loop_
  _geom_angle_atom_site_label_1
  _geom_angle_atom_site_label_2
  _geom_angle_atom_site_label_3
  _geom_angle
  _geom_angle_site_symmetry_1
  _geom_angle_site_symmetry_3
  _geom_angle_publ_flag
 Cl1 Pd1 P1 84.69(4) . . ?
 Cl1 Pd1 P3 83.36(5) . . ?
 P2 Pd1 Cl1 170.35(5) . . ?
 P2 Pd1 P1 98.99(5) . . ?
 P2 Pd1 P3 95.40(5) . . ?
 P1 Pd1 P3 160.00(5) . . ?
 C27 P2 Pd1 112.05(17) . . ?
 C27 P2 C24 111.8(2) . . ?
 C46 P2 Pd1 118.82(17) . . ?
 C46 P2 C27 104.9(2) . . ?
 C46 P2 C24 101.0(2) . . ?
 C24 P2 Pd1 107.84(16) . . ?
 C37 P1 Pd1 105.23(17) . . ?
 C41 P1 Pd1 123.13(18) . . ?
 C41 P1 C37 103.5(2) . . ?
 C41 P1 C33 104.3(2) . . ?
 C33 P1 Pd1 112.65(17) . . ?
 C33 P1 C37 106.7(2) . . ?
 C18 P3 Pd1 124.68(17) . . ?
 C18 P3 C6 101.2(2) . . ?
 C6 P3 Pd1 107.13(18) . . ?
 C7 P3 Pd1 111.93(18) . . ?
 C7 P3 C18 102.4(2) . . ?
 C7 P3 C6 108.3(2) . . ?
 C72 C74 C73 121.2(5) . . ?
 C72 C74 C75 119.8(5) . . ?
 C73 C74 C75 119.0(5) . . ?
 C29 C27 P2 118.3(4) . . ?
 C29 C27 C25 118.8(5) . . ?
 C25 C27 P2 122.9(4) . . ?
 C17 C18 P3 119.9(4) . . ?
 C13 C18 P3 121.0(4) . . ?
 C13 C18 C17 119.1(5) . . ?
 P2 C46 Fe1 126.3(3) . . ?
 C50 C46 P2 127.1(4) . . ?
 C50 C46 Fe1 69.9(3) . . ?
 C47 C46 P2 125.8(4) . . ?
 C47 C46 C50 107.0(5) . . ?
 C47 C46 Fe1 70.7(3) . . ?
 C5 C6 P3 120.0(4) . . ?
 C1 C6 P3 120.9(5) . . ?
 C1 C6 C5 119.1(5) . . ?
 C33 C31 H31 119.8 . . ?
 C51 C31 H31 119.8 . . ?
 C51 C31 C33 120.3(5) . . ?
 C38 C37 P1 121.6(4) . . ?
 C36 C37 P1 119.8(4) . . ?
 C36 C37 C38 118.5(5) . . ?
 P1 C41 Fe1 122.2(3) . . ?
 C42 C41 P1 127.2(4) . . ?
 C42 C41 C45 107.0(4) . . ?
 C42 C41 Fe1 69.6(3) . . ?
 C45 C41 P1 125.6(4) . . ?
 C45 C41 Fe1 70.5(3) . . ?
 C31 C33 P1 120.0(4) . . ?
 C31 C33 C34 118.8(5) . . ?
 C34 C33 P1 121.3(4) . . ?
 C27 C29 H29 119.8 . . ?
 C02C C29 C27 120.3(5) . . ?
 C02C C29 H29 119.8 . . ?
 C38 C39 H39 119.8 . . ?
 C40 C39 H39 119.8 . . ?
 C40 C39 C38 120.3(5) . . ?
 C33 C34 H34 119.8 . . ?
 C35 C34 C33 120.5(5) . . ?
 C35 C34 H34 119.8 . . ?
 C41 C42 H42 125.8 . . ?
 C41 C42 Fe1 68.7(3) . . ?
 C43 C42 C41 108.4(5) . . ?
 C43 C42 H42 125.8 . . ?
 C43 C42 Fe1 71.4(3) . . ?
 Fe1 C42 H42 125.7 . . ?
 C25 C26 H26 120.1 . . ?
 C25 C26 C28 119.9(5) . . ?
 C28 C26 H26 120.1 . . ?
 C6 C5 H5 120.0 . . ?
 C4 C5 C6 120.0(6) . . ?
 C4 C5 H5 120.0 . . ?
 C27 C25 H25 119.8 . . ?
 C26 C25 C27 120.4(6) . . ?
 C26 C25 H25 119.8 . . ?
 C51 C32 H32 120.0 . . ?
 C35 C32 H32 120.0 . . ?
 C35 C32 C51 120.1(5) . . ?
 C71 C70 H70 118.7 . . ?
 C69 C70 H70 118.7 . . ?
 C69 C70 C71 122.6(5) . . ?
 C22 C24 P2 125.6(4) . . ?
 C22 C24 C23 118.6(5) . . ?
 C23 C24 P2 115.7(4) . . ?
 C46 C50 H50 125.7 . . ?
 C46 C50 Fe1 68.3(3) . . ?
 C49 C50 C46 108.6(5) . . ?
 C49 C50 H50 125.7 . . ?
 C49 C50 Fe1 71.6(3) . . ?
 Fe1 C50 H50 126.0 . . ?
 C70 C71 C72 115.5(5) . . ?
 C70 C71 B1 120.9(5) . . ?
 C72 C71 B1 122.8(4) . . ?
 C18 C17 H17 119.7 . . ?
 C16 C17 C18 120.6(5) . . ?
 C16 C17 H17 119.7 . . ?
 C74 C72 C71 122.1(5) . . ?
 C74 C72 H72 119.0 . . ?
 C71 C72 H72 119.0 . . ?
 C37 C38 H38 120.1 . . ?
 C39 C38 C37 119.9(5) . . ?
 C39 C38 H38 120.1 . . ?
 C74 C73 H73 120.9 . . ?
 C69 C73 C74 118.2(5) . . ?
 C69 C73 H73 120.9 . . ?
 C41 C45 H45 126.2 . . ?
 C41 C45 Fe1 68.0(3) . . ?
 C44 C45 C41 107.7(5) . . ?
 C44 C45 H45 126.2 . . ?
 C44 C45 Fe1 71.3(3) . . ?
 Fe1 C45 H45 126.1 . . ?
 C77 C78 C79 120.2(5) . . ?
 C80 C78 C77 119.9(5) . . ?
 C80 C78 C79 119.9(5) . . ?
 C70 C69 C68 119.0(5) . . ?
 C73 C69 C70 120.3(5) . . ?
 C73 C69 C68 120.7(5) . . ?
 C17 C16 H16 120.8 . . ?
 C15 C16 C17 118.3(5) . . ?
 C15 C16 H16 120.8 . . ?
 C65 C60 C61 115.3(5) . . ?
 C65 C60 B1 120.8(5) . . ?
 C61 C60 B1 123.5(5) . . ?
 C24 C22 H22 120.0 . . ?
 C24 C22 C21 120.0(5) . . ?
 C21 C22 H22 120.0 . . ?
 C57 C52 C53 115.1(5) . . ?
 C57 C52 B1 121.1(5) . . ?
 C53 C52 B1 123.6(5) . . ?
 C31 C51 H51 119.9 . . ?
 C32 C51 C31 120.3(5) . . ?
 C32 C51 H51 119.9 . . ?
 C65 C64 C66 118.6(5) . . ?
 C63 C64 C65 120.7(5) . . ?
 C63 C64 C66 120.6(5) . . ?
 C18 C13 H13 119.9 . . ?
 C14 C13 C18 120.1(5) . . ?
 C14 C13 H13 119.9 . . ?
 C78 C77 H77 118.6 . . ?
 C78 C77 C76 122.8(5) . . ?
 C76 C77 H77 118.6 . . ?
 C78 C80 H80 120.6 . . ?
 C78 C80 C82 118.8(5) . . ?
 C82 C80 H80 120.6 . . ?
 C80 C82 C83 118.6(5) . . ?
 C81 C82 C80 120.5(5) . . ?
 C81 C82 C83 120.9(5) . . ?
 C46 C47 H47 125.9 . . ?
 C46 C47 Fe1 67.9(3) . . ?
 C48 C47 C46 108.1(5) . . ?
 C48 C47 H47 125.9 . . ?
 C48 C47 Fe1 71.2(3) . . ?
 Fe1 C47 H47 126.6 . . ?
 C55 C54 C53 121.1(5) . . ?
 C55 C54 C59 121.9(5) . . ?
 C53 C54 C59 117.1(6) . . ?
 C60 C65 H65 118.7 . . ?
 C64 C65 C60 122.6(5) . . ?
 C64 C65 H65 118.7 . . ?
 C82 C81 H81 118.4 . . ?
 C82 C81 C76 123.2(5) . . ?
 C76 C81 H81 118.4 . . ?
 C64 C63 H63 120.9 . . ?
 C64 C63 C62 118.3(5) . . ?
 C62 C63 H63 120.9 . . ?
 C54 C55 H55 121.0 . . ?
 C54 C55 C56 118.1(5) . . ?
 C56 C55 H55 121.0 . . ?
 C52 C57 H57 118.5 . . ?
 C56 C57 C52 123.0(5) . . ?
 C56 C57 H57 118.5 . . ?
 C34 C35 H35 120.0 . . ?
 C32 C35 C34 120.1(5) . . ?
 C32 C35 H35 120.0 . . ?
 C77 C76 B1 120.5(4) . . ?
 C81 C76 C77 114.8(5) . . ?
 C81 C76 B1 124.4(5) . . ?
 F17 C66 F18 105.0(5) . . ?
 F17 C66 F16 105.9(5) . . ?
 F17 C66 C64 112.6(5) . . ?
 F18 C66 C64 113.1(5) . . ?
 F16 C66 F18 106.7(5) . . ?
 F16 C66 C64 113.0(5) . . ?
 C52 C53 H53 118.9 . . ?
 C54 C53 C52 122.2(5) . . ?
 C54 C53 H53 118.9 . . ?
 C12 C7 P3 122.6(5) . . ?
 C12 C7 C8 118.5(5) . . ?
 C8 C7 P3 118.7(4) . . ?
 C29 C02C H02C 120.0 . . ?
 C28 C02C C29 119.9(6) . . ?
 C28 C02C H02C 120.0 . . ?
 C7 C12 H12 120.1 . . ?
 C7 C12 C11 119.8(6) . . ?
 C11 C12 H12 120.1 . . ?
 C24 C23 H23 119.6 . . ?
 C19 C23 C24 120.7(6) . . ?
 C19 C23 H23 119.6 . . ?
 C50 C49 H49 125.7 . . ?
 C50 C49 C48 108.5(5) . . ?
 C50 C49 Fe1 68.3(3) . . ?
 C48 C49 H49 125.7 . . ?
 C48 C49 Fe1 70.3(3) . . ?
 Fe1 C49 H49 127.2 . . ?
 C42 C43 H43 126.2 . . ?
 C42 C43 Fe1 67.9(3) . . ?
 C44 C43 C42 107.5(5) . . ?
 C44 C43 H43 126.2 . . ?
 C44 C43 Fe1 70.6(3) . . ?
 Fe1 C43 H43 126.8 . . ?
 C60 C61 H61 118.5 . . ?
 C62 C61 C60 123.1(5) . . ?
 C62 C61 H61 118.5 . . ?
 C13 C14 H14 120.4 . . ?
 C15 C14 C13 119.3(6) . . ?
 C15 C14 H14 120.4 . . ?
 F2 C15 C16 118.8(6) . . ?
 F2 C15 C14 118.7(6) . . ?
 C14 C15 C16 122.5(5) . . ?
 F9 C68 F7 105.6(5) . . ?
 F9 C68 C69 113.8(5) . . ?
 F8 C68 F9 106.5(5) . . ?
 F8 C68 F7 103.4(6) . . ?
 F8 C68 C69 115.9(5) . . ?
 F7 C68 C69 110.7(5) . . ?
 C55 C56 C58 120.7(5) . . ?
 C57 C56 C55 120.5(5) . . ?
 C57 C56 C58 118.8(5) . . ?
 C63 C62 C67 117.6(5) . . ?
 C61 C62 C63 120.1(5) . . ?
 C61 C62 C67 122.3(5) . . ?
 C26 C28 H28 119.7 . . ?
 C02C C28 C26 120.7(5) . . ?
 C02C C28 H28 119.7 . . ?
 F14 C67 F15 106.0(5) . . ?
 F14 C67 C62 112.4(5) . . ?
 F13 C67 F14 106.5(5) . . ?
 F13 C67 F15 105.9(5) . . ?
 F13 C67 C62 112.8(5) . . ?
 F15 C67 C62 112.7(5) . . ?
 C37 C36 H36 119.5 . . ?
 C37 C36 C033 120.9(5) . . ?
 C033 C36 H36 119.5 . . ?
 C47 C48 H48 126.1 . . ?
 C47 C48 Fe1 68.2(3) . . ?
 C49 C48 C47 107.7(5) . . ?
 C49 C48 H48 126.1 . . ?
 C49 C48 Fe1 69.5(3) . . ?
 Fe1 C48 H48 127.7 . . ?
 F12 C75 C74 114.3(5) . . ?
 F12 C75 F11 105.9(6) . . ?
 F12 C75 F10 105.7(6) . . ?
 F11 C75 C74 112.9(5) . . ?
 F11 C75 F10 103.7(6) . . ?
 F10 C75 C74 113.6(5) . . ?
 C45 C44 H44 125.3 . . ?
 C45 C44 Fe1 68.5(3) . . ?
 C43 C44 C45 109.3(5) . . ?
 C43 C44 H44 125.3 . . ?
 C43 C44 Fe1 69.6(3) . . ?
 Fe1 C44 H44 128.1 . . ?
 C6 C1 H1 119.4 . . ?
 C2 C1 C6 121.2(7) . . ?
 C2 C1 H1 119.4 . . ?
 C5 C4 H4 120.6 . . ?
 C3 C4 C5 118.7(7) . . ?
 C3 C4 H4 120.6 . . ?
 F26 C83 C82 114.0(5) . . ?
 F27 C83 F26 105.4(6) . . ?
 F27 C83 F25 107.1(6) . . ?
 F27 C83 C82 114.0(6) . . ?
 F25 C83 F26 103.5(6) . . ?
 F25 C83 C82 112.0(5) . . ?
 C39 C40 H40 119.6 . . ?
 C033 C40 C39 120.9(6) . . ?
 C033 C40 H40 119.6 . . ?
 C22 C21 H21 119.5 . . ?
 C20 C21 C22 121.1(6) . . ?
 C20 C21 H21 119.5 . . ?
 F6 C59 C54 112.3(5) . . ?
 F4 C59 F6 106.3(6) . . ?
 F4 C59 F5 107.2(5) . . ?
 F4 C59 C54 112.3(6) . . ?
 F5 C59 F6 105.5(5) . . ?
 F5 C59 C54 112.8(6) . . ?
 C21 C20 H20 120.3 . . ?
 C21 C20 C19 119.4(6) . . ?
 C19 C20 H20 120.3 . . ?
 F24 C79 F23 105.6(5) . . ?
 F24 C79 F22 107.7(5) . . ?
 F24 C79 C78 113.8(5) . . ?
 F23 C79 C78 113.1(5) . . ?
 F22 C79 F23 104.0(5) . . ?
 F22 C79 C78 111.9(5) . . ?
 C12 C11 H11 120.5 . . ?
 C10 C11 C12 119.1(6) . . ?
 C10 C11 H11 120.5 . . ?
 F3 C10 C9 119.8(7) . . ?
 C11 C10 F3 117.6(7) . . ?
 C11 C10 C9 122.6(6) . . ?
 C36 C033 H033 120.3 . . ?
 C40 C033 C36 119.4(6) . . ?
 C40 C033 H033 120.3 . . ?
 C71 B1 C60 113.0(4) . . ?
 C52 B1 C71 112.6(4) . . ?
 C52 B1 C60 103.2(4) . . ?
 C76 B1 C71 103.7(4) . . ?
 C76 B1 C60 112.5(4) . . ?
 C76 B1 C52 112.1(4) . . ?
 C7 C8 H8 119.3 . . ?
 C9 C8 C7 121.3(6) . . ?
 C9 C8 H8 119.3 . . ?
 C23 C19 H19 119.9 . . ?
 C20 C19 C23 120.2(6) . . ?
 C20 C19 H19 119.9 . . ?
 F1 C3 C4 119.5(8) . . ?
 F1 C3 C2 117.9(7) . . ?
 C4 C3 C2 122.6(6) . . ?
 C10 C9 C8 118.7(7) . . ?
 C10 C9 H9 120.6 . . ?
 C8 C9 H9 120.6 . . ?
 C1 C2 C3 118.3(7) . . ?
 C1 C2 H2 120.8 . . ?
 C3 C2 H2 120.8 . . ?
 F19 C58 F21 102.6(6) . . ?
 F19 C58 C56 113.1(5) . . ?
 F21 C58 C56 112.3(5) . . ?
 F20 C58 F19 108.7(6) . . ?
 F20 C58 F21 104.5(5) . . ?
 F20 C58 C56 114.7(6) . . ?
 C46 Fe1 C41 108.7(2) . . ?
 C46 Fe1 C42 108.3(2) . . ?
 C46 Fe1 C50 41.8(2) . . ?
 C46 Fe1 C45 139.3(2) . . ?
 C46 Fe1 C47 41.4(2) . . ?
 C46 Fe1 C49 69.1(2) . . ?
 C46 Fe1 C43 137.0(2) . . ?
 C46 Fe1 C48 69.1(2) . . ?
 C46 Fe1 C44 176.1(2) . . ?
 C41 Fe1 C42 41.7(2) . . ?
 C41 Fe1 C50 138.3(2) . . ?
 C41 Fe1 C45 41.5(2) . . ?
 C41 Fe1 C47 109.9(2) . . ?
 C41 Fe1 C49 177.7(2) . . ?
 C41 Fe1 C43 69.4(2) . . ?
 C41 Fe1 C48 139.0(2) . . ?
 C41 Fe1 C44 68.5(2) . . ?
 C42 Fe1 C45 69.2(2) . . ?
 C42 Fe1 C47 137.6(2) . . ?
 C42 Fe1 C49 138.9(2) . . ?
 C42 Fe1 C43 40.7(2) . . ?
 C42 Fe1 C48 177.3(2) . . ?
 C42 Fe1 C44 67.8(2) . . ?
 C50 Fe1 C42 109.8(2) . . ?
 C50 Fe1 C45 178.6(2) . . ?
 C50 Fe1 C47 69.1(2) . . ?
 C50 Fe1 C49 40.1(2) . . ?
 C50 Fe1 C43 110.3(2) . . ?
 C50 Fe1 C48 68.0(2) . . ?
 C50 Fe1 C44 138.6(2) . . ?
 C45 Fe1 C49 140.1(2) . . ?
 C45 Fe1 C43 68.3(2) . . ?
 C45 Fe1 C48 113.0(2) . . ?
 C45 Fe1 C44 40.2(2) . . ?
 C47 Fe1 C45 112.3(2) . . ?
 C47 Fe1 C49 68.3(2) . . ?
 C47 Fe1 C43 178.2(2) . . ?
 C47 Fe1 C48 40.6(2) . . ?
 C47 Fe1 C44 141.7(2) . . ?
 C49 Fe1 C43 112.5(2) . . ?
 C49 Fe1 C48 40.2(2) . . ?
 C49 Fe1 C44 113.7(2) . . ?
 C43 Fe1 C48 141.0(2) . . ?
 C43 Fe1 C44 39.8(2) . . ?
 C48 Fe1 C44 114.8(3) . . ?

loop_
  _geom_torsion_atom_site_label_1
  _geom_torsion_atom_site_label_2
  _geom_torsion_atom_site_label_3
  _geom_torsion_atom_site_label_4
  _geom_torsion
  _geom_torsion_site_symmetry_1
  _geom_torsion_site_symmetry_2
  _geom_torsion_site_symmetry_3
  _geom_torsion_site_symmetry_4
  _geom_torsion_publ_flag
 Pd1 P2 C27 C29 -11.8(5) . . . . ?
 Pd1 P2 C27 C25 170.5(4) . . . . ?
 Pd1 P2 C46 C50 140.4(4) . . . . ?
 Pd1 P2 C46 C47 -42.1(5) . . . . ?
 Pd1 P2 C46 Fe1 49.3(4) . . . . ?
 Pd1 P2 C24 C22 -138.1(4) . . . . ?
 Pd1 P2 C24 C23 46.7(5) . . . . ?
 Pd1 P1 C37 C38 -93.4(4) . . . . ?
 Pd1 P1 C37 C36 82.5(4) . . . . ?
 Pd1 P1 C41 C42 -46.1(6) . . . . ?
 Pd1 P1 C41 C45 129.8(4) . . . . ?
 Pd1 P1 C41 Fe1 41.7(4) . . . . ?
 Pd1 P1 C33 C31 -19.7(4) . . . . ?
 Pd1 P1 C33 C34 161.4(4) . . . . ?
 Pd1 P3 C18 C17 71.8(5) . . . . ?
 Pd1 P3 C18 C13 -107.0(4) . . . . ?
 Pd1 P3 C6 C5 10.2(4) . . . . ?
 Pd1 P3 C6 C1 -168.5(4) . . . . ?
 Pd1 P3 C7 C12 -147.5(4) . . . . ?
 Pd1 P3 C7 C8 37.4(5) . . . . ?
 P2 C27 C29 C02C -178.1(4) . . . . ?
 P2 C27 C25 C26 178.1(4) . . . . ?
 P2 C46 C50 C49 178.7(4) . . . . ?
 P2 C46 C50 Fe1 -120.9(4) . . . . ?
 P2 C46 C47 C48 -178.6(4) . . . . ?
 P2 C46 C47 Fe1 121.3(4) . . . . ?
 P2 C24 C22 C21 -176.2(5) . . . . ?
 P2 C24 C23 C19 177.7(6) . . . . ?
 P1 C37 C38 C39 175.4(4) . . . . ?
 P1 C37 C36 C033 -175.8(5) . . . . ?
 P1 C41 C42 C43 176.1(4) . . . . ?
 P1 C41 C42 Fe1 115.6(4) . . . . ?
 P1 C41 C45 C44 -176.8(4) . . . . ?
 P1 C41 C45 Fe1 -116.2(4) . . . . ?
 P1 C33 C34 C35 178.4(4) . . . . ?
 P3 C18 C17 C16 -178.4(4) . . . . ?
 P3 C18 C13 C14 179.7(5) . . . . ?
 P3 C6 C5 C4 -179.2(4) . . . . ?
 P3 C6 C1 C2 -179.5(5) . . . . ?
 P3 C7 C12 C11 -173.3(5) . . . . ?
 P3 C7 C8 C9 174.4(6) . . . . ?
 F3 C10 C9 C8 -178.1(7) . . . . ?
 C74 C73 C69 C70 -3.0(8) . . . . ?
 C74 C73 C69 C68 172.8(5) . . . . ?
 C27 P2 C46 C50 14.3(5) . . . . ?
 C27 P2 C46 C47 -168.2(5) . . . . ?
 C27 P2 C46 Fe1 -76.8(3) . . . . ?
 C27 P2 C24 C22 -14.5(6) . . . . ?
 C27 P2 C24 C23 170.3(4) . . . . ?
 C27 C29 C02C C28 -0.2(9) . . . . ?
 F1 C3 C2 C1 179.4(6) . . . . ?
 C18 P3 C6 C5 142.1(4) . . . . ?
 C18 P3 C6 C1 -36.6(5) . . . . ?
 C18 P3 C7 C12 76.7(5) . . . . ?
 C18 P3 C7 C8 -98.3(5) . . . . ?
 C18 C17 C16 C15 -0.3(8) . . . . ?
 C18 C13 C14 C15 -2.3(9) . . . . ?
 C46 P2 C27 C29 118.4(4) . . . . ?
 C46 P2 C27 C25 -59.3(5) . . . . ?
 C46 P2 C24 C22 96.6(5) . . . . ?
 C46 P2 C24 C23 -78.6(5) . . . . ?
 C46 C50 C49 C48 -0.5(7) . . . . ?
 C46 C50 C49 Fe1 58.4(4) . . . . ?
 C46 C47 C48 C49 0.4(7) . . . . ?
 C46 C47 C48 Fe1 -58.0(4) . . . . ?
 C6 P3 C18 C17 -48.4(5) . . . . ?
 C6 P3 C18 C13 132.8(5) . . . . ?
 C6 P3 C7 C12 -29.7(5) . . . . ?
 C6 P3 C7 C8 155.3(5) . . . . ?
 C6 C5 C4 C3 -1.6(8) . . . . ?
 C6 C1 C2 C3 -1.1(9) . . . . ?
 C31 C33 C34 C35 -0.6(7) . . . . ?
 C37 P1 C41 C42 72.5(5) . . . . ?
 C37 P1 C41 C45 -111.6(5) . . . . ?
 C37 P1 C41 Fe1 160.3(3) . . . . ?
 C37 P1 C33 C31 -134.6(4) . . . . ?
 C37 P1 C33 C34 46.4(5) . . . . ?
 C37 C36 C033 C40 -0.9(9) . . . . ?
 C41 P1 C37 C38 136.2(4) . . . . ?
 C41 P1 C37 C36 -47.9(5) . . . . ?
 C41 P1 C33 C31 116.2(4) . . . . ?
 C41 P1 C33 C34 -62.7(5) . . . . ?
 C41 C42 C43 C44 0.8(7) . . . . ?
 C41 C42 C43 Fe1 -58.9(4) . . . . ?
 C41 C45 C44 C43 0.7(7) . . . . ?
 C41 C45 C44 Fe1 58.4(4) . . . . ?
 C33 P1 C37 C38 26.5(5) . . . . ?
 C33 P1 C37 C36 -157.6(4) . . . . ?
 C33 P1 C41 C42 -176.0(5) . . . . ?
 C33 P1 C41 C45 -0.1(5) . . . . ?
 C33 P1 C41 Fe1 -88.2(3) . . . . ?
 C33 C31 C51 C32 1.0(8) . . . . ?
 C33 C34 C35 C32 1.0(8) . . . . ?
 C29 C27 C25 C26 0.4(8) . . . . ?
 C29 C02C C28 C26 0.7(9) . . . . ?
 C39 C40 C033 C36 1.8(10) . . . . ?
 C42 C41 C45 C44 -0.2(6) . . . . ?
 C42 C41 C45 Fe1 60.3(4) . . . . ?
 C42 C43 C44 C45 -1.0(7) . . . . ?
 C42 C43 C44 Fe1 -58.0(4) . . . . ?
 C5 C6 C1 C2 1.8(8) . . . . ?
 C5 C4 C3 F1 -178.1(5) . . . . ?
 C5 C4 C3 C2 2.3(10) . . . . ?
 C25 C27 C29 C02C -0.4(8) . . . . ?
 C25 C26 C28 C02C -0.7(9) . . . . ?
 C70 C71 C72 C74 -2.6(8) . . . . ?
 C70 C71 B1 C60 38.9(7) . . . . ?
 C70 C71 B1 C52 155.3(5) . . . . ?
 C70 C71 B1 C76 -83.3(6) . . . . ?
 C70 C69 C68 F9 165.6(5) . . . . ?
 C70 C69 C68 F8 -70.4(8) . . . . ?
 C70 C69 C68 F7 47.0(8) . . . . ?
 C24 P2 C27 C29 -133.0(4) . . . . ?
 C24 P2 C27 C25 49.3(5) . . . . ?
 C24 P2 C46 C50 -102.0(5) . . . . ?
 C24 P2 C46 C47 75.5(5) . . . . ?
 C24 P2 C46 Fe1 166.8(3) . . . . ?
 C24 C22 C21 C20 -1.0(9) . . . . ?
 C24 C23 C19 C20 -1.0(11) . . . . ?
 C50 C46 C47 C48 -0.8(6) . . . . ?
 C50 C46 C47 Fe1 -60.8(4) . . . . ?
 C50 C49 C48 C47 0.1(7) . . . . ?
 C50 C49 C48 Fe1 57.7(4) . . . . ?
 C71 C70 C69 C73 3.9(8) . . . . ?
 C71 C70 C69 C68 -172.0(5) . . . . ?
 C17 C18 C13 C14 0.9(8) . . . . ?
 C17 C16 C15 F2 179.7(5) . . . . ?
 C17 C16 C15 C14 -1.2(9) . . . . ?
 C72 C74 C73 C69 -0.5(8) . . . . ?
 C72 C74 C75 F12 153.0(6) . . . . ?
 C72 C74 C75 F11 -86.0(7) . . . . ?
 C72 C74 C75 F10 31.7(9) . . . . ?
 C72 C71 B1 C60 -151.4(5) . . . . ?
 C72 C71 B1 C52 -34.9(7) . . . . ?
 C72 C71 B1 C76 86.5(6) . . . . ?
 C38 C37 C36 C033 0.3(8) . . . . ?
 C38 C39 C40 C033 -2.0(9) . . . . ?
 C73 C74 C72 C71 3.4(9) . . . . ?
 C73 C74 C75 F12 -29.9(9) . . . . ?
 C73 C74 C75 F11 91.2(7) . . . . ?
 C73 C74 C75 F10 -151.2(6) . . . . ?
 C73 C69 C68 F9 -10.3(8) . . . . ?
 C73 C69 C68 F8 113.7(7) . . . . ?
 C73 C69 C68 F7 -129.0(6) . . . . ?
 C45 C41 C42 C43 -0.4(6) . . . . ?
 C45 C41 C42 Fe1 -60.9(4) . . . . ?
 C78 C77 C76 C81 -0.2(8) . . . . ?
 C78 C77 C76 B1 -174.5(5) . . . . ?
 C78 C80 C82 C81 1.6(8) . . . . ?
 C78 C80 C82 C83 -176.8(6) . . . . ?
 C69 C70 C71 C72 -1.1(8) . . . . ?
 C69 C70 C71 B1 169.4(5) . . . . ?
 C60 C61 C62 C63 0.8(8) . . . . ?
 C60 C61 C62 C67 -177.3(5) . . . . ?
 C22 C24 C23 C19 2.1(9) . . . . ?
 C22 C21 C20 C19 2.0(10) . . . . ?
 C52 C57 C56 C55 1.2(8) . . . . ?
 C52 C57 C56 C58 -178.7(5) . . . . ?
 C51 C31 C33 P1 -179.3(4) . . . . ?
 C51 C31 C33 C34 -0.4(7) . . . . ?
 C51 C32 C35 C34 -0.4(8) . . . . ?
 C64 C63 C62 C61 -1.1(8) . . . . ?
 C64 C63 C62 C67 177.1(5) . . . . ?
 C13 C18 C17 C16 0.4(8) . . . . ?
 C13 C14 C15 F2 -178.4(5) . . . . ?
 C13 C14 C15 C16 2.5(10) . . . . ?
 C77 C78 C80 C82 -1.0(8) . . . . ?
 C77 C78 C79 F24 -32.4(8) . . . . ?
 C77 C78 C79 F23 -152.9(5) . . . . ?
 C77 C78 C79 F22 90.0(7) . . . . ?
 C77 C76 B1 C71 79.3(6) . . . . ?
 C77 C76 B1 C60 -43.2(7) . . . . ?
 C77 C76 B1 C52 -159.0(5) . . . . ?
 C80 C78 C77 C76 0.3(8) . . . . ?
 C80 C78 C79 F24 148.5(6) . . . . ?
 C80 C78 C79 F23 27.9(8) . . . . ?
 C80 C78 C79 F22 -89.2(7) . . . . ?
 C80 C82 C81 C76 -1.7(8) . . . . ?
 C80 C82 C83 F26 174.2(5) . . . . ?
 C80 C82 C83 F27 -64.7(8) . . . . ?
 C80 C82 C83 F25 57.1(8) . . . . ?
 C82 C81 C76 C77 0.9(8) . . . . ?
 C82 C81 C76 B1 174.9(5) . . . . ?
 C47 C46 C50 C49 0.8(6) . . . . ?
 C47 C46 C50 Fe1 61.3(4) . . . . ?
 C54 C55 C56 C57 -2.3(8) . . . . ?
 C54 C55 C56 C58 177.6(5) . . . . ?
 C65 C60 C61 C62 0.1(7) . . . . ?
 C65 C60 B1 C71 -149.2(5) . . . . ?
 C65 C60 B1 C52 88.9(5) . . . . ?
 C65 C60 B1 C76 -32.2(7) . . . . ?
 C65 C64 C63 C62 0.5(8) . . . . ?
 C65 C64 C66 F17 -69.6(7) . . . . ?
 C65 C64 C66 F18 49.2(7) . . . . ?
 C65 C64 C66 F16 170.6(5) . . . . ?
 C81 C82 C83 F26 -4.2(9) . . . . ?
 C81 C82 C83 F27 116.9(7) . . . . ?
 C81 C82 C83 F25 -121.3(7) . . . . ?
 C81 C76 B1 C71 -94.4(6) . . . . ?
 C81 C76 B1 C60 143.1(5) . . . . ?
 C81 C76 B1 C52 27.3(7) . . . . ?
 C63 C64 C65 C60 0.5(8) . . . . ?
 C63 C64 C66 F17 110.4(6) . . . . ?
 C63 C64 C66 F18 -130.8(6) . . . . ?
 C63 C64 C66 F16 -9.5(8) . . . . ?
 C63 C62 C67 F14 -76.7(7) . . . . ?
 C63 C62 C67 F13 163.0(5) . . . . ?
 C63 C62 C67 F15 43.1(7) . . . . ?
 C55 C54 C53 C52 1.3(9) . . . . ?
 C55 C54 C59 F6 -134.3(6) . . . . ?
 C55 C54 C59 F4 105.9(7) . . . . ?
 C55 C54 C59 F5 -15.4(9) . . . . ?
 C55 C56 C58 F19 -122.9(6) . . . . ?
 C55 C56 C58 F21 121.6(6) . . . . ?
 C55 C56 C58 F20 2.5(9) . . . . ?
 C57 C52 C53 C54 -2.4(8) . . . . ?
 C57 C52 B1 C71 159.6(5) . . . . ?
 C57 C52 B1 C60 -78.2(6) . . . . ?
 C57 C52 B1 C76 43.1(7) . . . . ?
 C57 C56 C58 F19 57.0(8) . . . . ?
 C57 C56 C58 F21 -58.5(7) . . . . ?
 C57 C56 C58 F20 -177.6(6) . . . . ?
 C35 C32 C51 C31 -0.6(8) . . . . ?
 C66 C64 C65 C60 -179.6(5) . . . . ?
 C66 C64 C63 C62 -179.5(5) . . . . ?
 C53 C52 C57 C56 1.1(8) . . . . ?
 C53 C52 B1 C71 -25.8(7) . . . . ?
 C53 C52 B1 C60 96.4(6) . . . . ?
 C53 C52 B1 C76 -142.2(5) . . . . ?
 C53 C54 C55 C56 1.1(9) . . . . ?
 C53 C54 C59 F6 46.0(8) . . . . ?
 C53 C54 C59 F4 -73.8(7) . . . . ?
 C53 C54 C59 F5 165.0(5) . . . . ?
 C7 P3 C18 C17 -160.1(4) . . . . ?
 C7 P3 C18 C13 21.1(5) . . . . ?
 C7 P3 C6 C5 -110.7(4) . . . . ?
 C7 P3 C6 C1 70.6(5) . . . . ?
 C7 C12 C11 C10 -1.5(10) . . . . ?
 C7 C8 C9 C10 -0.2(11) . . . . ?
 C12 C7 C8 C9 -0.9(10) . . . . ?
 C12 C11 C10 F3 179.0(6) . . . . ?
 C12 C11 C10 C9 0.4(11) . . . . ?
 C23 C24 C22 C21 -1.1(8) . . . . ?
 C61 C60 C65 C64 -0.7(7) . . . . ?
 C61 C60 B1 C71 38.2(7) . . . . ?
 C61 C60 B1 C52 -83.7(6) . . . . ?
 C61 C60 B1 C76 155.2(5) . . . . ?
 C61 C62 C67 F14 101.4(6) . . . . ?
 C61 C62 C67 F13 -18.9(8) . . . . ?
 C61 C62 C67 F15 -138.8(5) . . . . ?
 C28 C26 C25 C27 0.1(8) . . . . ?
 C36 C37 C38 C39 -0.5(8) . . . . ?
 C75 C74 C72 C71 -179.4(5) . . . . ?
 C75 C74 C73 C69 -177.7(5) . . . . ?
 C1 C6 C5 C4 -0.4(8) . . . . ?
 C4 C3 C2 C1 -1.0(10) . . . . ?
 C83 C82 C81 C76 176.7(5) . . . . ?
 C40 C39 C38 C37 1.4(8) . . . . ?
 C21 C20 C19 C23 -1.0(11) . . . . ?
 C59 C54 C55 C56 -178.5(5) . . . . ?
 C59 C54 C53 C52 -179.0(5) . . . . ?
 C79 C78 C77 C76 -178.8(5) . . . . ?
 C79 C78 C80 C82 178.2(5) . . . . ?
 C11 C10 C9 C8 0.5(12) . . . . ?
 B1 C71 C72 C74 -172.9(5) . . . . ?
 B1 C60 C65 C64 -173.9(5) . . . . ?
 B1 C60 C61 C62 173.1(5) . . . . ?
 B1 C52 C57 C56 176.2(5) . . . . ?
 B1 C52 C53 C54 -177.3(5) . . . . ?
 C8 C7 C12 C11 1.8(9) . . . . ?
 Fe1 C46 C50 C49 -60.5(4) . . . . ?
 Fe1 C46 C47 C48 60.0(4) . . . . ?
 Fe1 C41 C42 C43 60.6(4) . . . . ?
 Fe1 C41 C45 C44 -60.5(4) . . . . ?
 Fe1 C42 C43 C44 59.7(4) . . . . ?
 Fe1 C50 C49 C48 -59.0(4) . . . . ?
 Fe1 C45 C44 C43 -57.7(4) . . . . ?
 Fe1 C47 C48 C49 58.4(4) . . . . ?
 Fe1 C49 C48 C47 -57.6(4) . . . . ?
 Fe1 C43 C44 C45 57.0(4) . . . . ?

_smtbx_masks_special_details
;
A solvent mask was calculated and 256 electrons were 
found in a volume of 598\%A^3^ in 2 voids per unit cell. 
This is consistent with the presence of 
6[C2H3N] per Asymmetric Unit 
which account for 264 electrons 
per unit cell.
;
loop_
  _smtbx_masks_void_nr
  _smtbx_masks_void_average_x
  _smtbx_masks_void_average_y
  _smtbx_masks_void_average_z
  _smtbx_masks_void_volume
  _smtbx_masks_void_count_electrons
  _smtbx_masks_void_content
 1 0.000 0.000 0.000 260.8 121.7 '6 MeCN'
 2 0.000 0.500 0.500 260.8 121.7 '6 MeCN'
 3 0.503 0.133 0.425 19.3 2.7 ?
 4 0.503 0.367 0.925 19.3 2.7 ?
 5 0.497 0.633 0.075 19.3 2.7 ?
 6 0.497 0.867 0.575 19.3 2.7 ?

_smtbx_masks_void_probe_radius     1.2
_smtbx_masks_void_truncation_radius  1.2
_olex2_submission_special_instructions  'No special instructions were received'
_oxdiff_exptl_absorpt_empirical_details
;
Empirical correction (ABSPACK) includes:
- Absorption correction using spherical harmonics
- Frame scaling
;
