# Supplementary material for: Cleavage of [Pd2(PP)2(μ-Cl)2][BArF24]2 (PP = Bis(phosphino)ferrocene, BArF24 = Tetrakis(3,5-bis(trifluoromethyl)phenyl)borate) with Monodentate Phosphines
Source: Molecules. 2024 Apr 29;29(9):2047. doi: 10.3390/molecules29092047 (PMC11085644; doi:10.3390/molecules29092047)
Supplement: Supplementary file 1 [file molecules-29-02047-s001.zip › [Pd(dppf)(PiPr3)Cl][BArF24].cif]

data_vp.01
_audit_creation_date               2024-03-18
_audit_creation_method
;
Olex2 1.5
(compiled 2024.02.16 svn.r378c4104 for OlexSys, GUI svn.r6928)
;
_shelx_SHELXL_version_number       '2019/1'
_audit_contact_author_address      ?
_audit_contact_author_email        ?
_audit_contact_author_name         ''
_audit_contact_author_phone        ?
_publ_contact_author_id_orcid      ?
_publ_section_references
;
Dolomanov, O.V., Bourhis, L.J., Gildea, R.J, Howard, J.A.K. & Puschmann, H.
 (2009), J. Appl. Cryst. 42, 339-341.

Sheldrick, G.M. (2008). Acta Cryst. A64, 112-122.

Sheldrick, G.M. (2015). Acta Cryst. A71, 3-8.
;
_chemical_name_common              ?
_chemical_name_systematic          ?
_chemical_formula_moiety          
 'C43 H49 Cl Fe P3 Pd, C H2 Cl2, C32 H12 B F24, 1[CH2Cl2]'
_chemical_formula_sum              'C77 H65 B Cl5 F24 Fe P3 Pd'
_chemical_formula_weight           1889.51
_chemical_melting_point            ?
_chemical_oxdiff_formula           C76H63BCl3F24FeP3Pd
loop_
  _atom_type_symbol
  _atom_type_description
  _atom_type_scat_dispersion_real
  _atom_type_scat_dispersion_imag
  _atom_type_scat_source
 'C' 'C' 0.0033 0.0016 'International Tables Vol C Tables 4.2.6.8 and 6.1.1.4'
 'H' 'H' 0.0000 0.0000 'International Tables Vol C Tables 4.2.6.8 and 6.1.1.4'
 'B' 'B' 0.0013 0.0007 'International Tables Vol C Tables 4.2.6.8 and 6.1.1.4'
 'Cl' 'Cl' 0.1484 0.1585 'International Tables Vol C Tables 4.2.6.8 and 6.1.1.4'
 'F' 'F' 0.0171 0.0103 'International Tables Vol C Tables 4.2.6.8 and 6.1.1.4'
 'Fe' 'Fe' 0.3463 0.8444 'International Tables Vol C Tables 4.2.6.8 and 6.1.1.4'
 'P' 'P' 0.1023 0.0942 'International Tables Vol C Tables 4.2.6.8 and 6.1.1.4'
 'Pd' 'Pd' -0.9988 1.0072
 'International Tables Vol C Tables 4.2.6.8 and 6.1.1.4'

_shelx_space_group_comment
;
The symmetry employed for this shelxl refinement is uniquely defined
by the following loop, which should always be used as a source of
symmetry information in preference to the above space-group names.
They are only intended as comments.
;
_space_group_crystal_system        'triclinic'
_space_group_IT_number             2
_space_group_name_H-M_alt          'P -1'
_space_group_name_Hall             '-P 1'
loop_
  _space_group_symop_operation_xyz
 'x, y, z'
 '-x, -y, -z'

_cell_length_a                     13.7811(2)
_cell_length_b                     16.8393(3)
_cell_length_c                     19.0527(3)
_cell_angle_alpha                  110.586(2)
_cell_angle_beta                   107.341(2)
_cell_angle_gamma                  91.4480(10)
_cell_volume                       3908.90(13)
_cell_formula_units_Z              2
_cell_measurement_reflns_used      40880
_cell_measurement_temperature      99.9(7)
_cell_measurement_theta_max        30.4590
_cell_measurement_theta_min        2.0020
_shelx_estimated_absorpt_T_max     0.915
_shelx_estimated_absorpt_T_min     0.706
_exptl_absorpt_coefficient_mu      0.749
_exptl_absorpt_correction_T_max    0.970
_exptl_absorpt_correction_T_min    0.910
_exptl_absorpt_correction_type     gaussian
_exptl_absorpt_process_details
;
CrysAlisPro 1.171.42.60a (Rigaku Oxford Diffraction, 2022)
Numerical absorption correction based on gaussian integration over
a multifaceted crystal model
Empirical absorption correction using spherical harmonics,
implemented in SCALE3 ABSPACK scaling algorithm.
;
_exptl_absorpt_special_details     ?
_exptl_crystal_colour              red
_exptl_crystal_colour_primary      red
_exptl_crystal_density_diffrn      1.605
_exptl_crystal_density_meas        ?
_exptl_crystal_density_method      ?
_exptl_crystal_description         plank
_exptl_crystal_F_000               1900
loop_
  _exptl_crystal_face_index_h
  _exptl_crystal_face_index_k
  _exptl_crystal_face_index_l
  _exptl_crystal_face_perp_dist
 -3 10 -24 0.1674
 -14 -14 18 0.1177
 17 9 -17 0.0944
 19 4 -4 0.1035
 -11 5 -16 0.1553
 2 -19 21 0.2853
 2 -22 1 0.1075
 19 -3 -3 0.1304
 15 15 -14 0.0651
 8 21 -7 0.0312
 2 22 -2 0.0248
 -3 20 5 0.0327
 -14 15 7 0.0873
 -18 10 0 0.1303
 -18 5 -3 0.1423
 -16 -13 15 0.0900
 -11 -19 10 0.0894
 -8 -21 8 0.0846
 -8 -7 -14 0.1578
 -4 -22 3 0.0931
 -1 -19 -7 0.1169
 14 -10 -16 0.1504
 16 -13 -7 0.1342

_exptl_crystal_size_max            0.5
_exptl_crystal_size_mid            0.24
_exptl_crystal_size_min            0.12
loop_
  _exptl_oxdiff_crystal_face_indexfrac_h
  _exptl_oxdiff_crystal_face_indexfrac_k
  _exptl_oxdiff_crystal_face_indexfrac_l
  _exptl_oxdiff_crystal_face_x
  _exptl_oxdiff_crystal_face_y
  _exptl_oxdiff_crystal_face_z
 -3.4117 9.9415 -23.8061 -0.0150 0.0109 0.9998
 -14.4900 -14.0588 18.1641 0.6946 0.6254 -0.3554
 16.9382 9.4405 -17.0286 -0.5697 -0.7841 0.2464
 18.5026 4.2850 -4.2220 -0.5635 -0.7756 -0.2846
 -11.0186 5.3821 -16.4131 0.2582 0.3553 0.8984
 1.7069 -19.0252 21.1293 0.4836 -0.1028 -0.8692
 1.9615 -22.3905 0.5903 0.9089 -0.4047 -0.1009
 19.1097 -2.7062 -3.2832 -0.2901 -0.8928 -0.3446
 14.6271 15.0168 -14.4994 -0.7902 -0.5741 0.2144
 7.7513 20.9495 -6.8410 -0.9896 -0.1040 0.0995
 2.1548 22.2209 -2.2230 -0.9762 0.2075 0.0624
 -3.2908 20.1127 5.3406 -0.8621 0.4977 -0.0948
 -14.2526 15.0054 6.8860 -0.4044 0.9083 0.1065
 -17.6339 9.7769 -0.2384 0.0000 0.8920 0.4520
 -17.8563 4.6819 -2.7223 0.2592 0.7976 0.5446
 -15.8301 -13.0096 14.6876 0.7297 0.6570 -0.1895
 -10.8907 -19.2131 10.4078 0.9394 0.3052 -0.1560
 -7.5483 -21.2822 7.9387 0.9838 0.1034 -0.1465
 -8.0343 -7.1562 -13.9980 0.6934 0.0729 0.7169
 -4.2261 -21.6826 2.8062 0.9940 -0.1045 -0.0333
 -1.1887 -18.6105 -6.5508 0.9204 -0.2991 0.2519
 13.9770 -9.5113 -15.8398 0.2994 -0.9215 0.2474
 15.5504 -13.2810 -7.4204 0.3069 -0.9447 -0.1155

_exptl_transmission_factor_max     ?
_exptl_transmission_factor_min     ?
_diffrn_reflns_av_R_equivalents    0.0511
_diffrn_reflns_av_unetI/netI       0.0418
_diffrn_reflns_Laue_measured_fraction_full  0.993
_diffrn_reflns_Laue_measured_fraction_max  0.951
_diffrn_reflns_limit_h_max         19
_diffrn_reflns_limit_h_min         -19
_diffrn_reflns_limit_k_max         23
_diffrn_reflns_limit_k_min         -24
_diffrn_reflns_limit_l_max         27
_diffrn_reflns_limit_l_min         -27
_diffrn_reflns_number              115081
_diffrn_reflns_point_group_measured_fraction_full  0.993
_diffrn_reflns_point_group_measured_fraction_max  0.951
_diffrn_reflns_theta_full          25.242
_diffrn_reflns_theta_max           30.646
_diffrn_reflns_theta_min           2.274
_diffrn_ambient_environment        N~2~
_diffrn_ambient_temperature        99.9(7)
_diffrn_detector                   'Hybrid Pixel Array Detector'
_diffrn_detector_area_resol_mean   10.0000
_diffrn_measured_fraction_theta_full  0.993
_diffrn_measured_fraction_theta_max  0.951
_diffrn_measurement_details
;
List of Runs (angles in degrees, time in seconds):

  # Type    Start    End  Width  t~exp~   \w     \q     \k     \f   Frames
--------------------------------------------------------------------------
  1  \w    -74.00 110.00   0.50   20.00    --   20.00  54.00  34.61  368
  2  \w    -74.00 110.00   0.50   20.00    --   20.00  54.00 150.00  368
  3  \w    -74.00 110.00   0.50   20.00    --   20.00  54.00-150.00  368
  4  \w    -74.00 110.00   0.50   20.00    --   20.00  54.00 -28.16  368
  5  \w    -74.00  89.00   0.50   20.00    --   20.00  54.00 124.17  326
  6  \w    -70.00   5.00   0.50   20.00    --   20.00  54.00   0.00  150
  7  \w     12.00  43.00   0.50   20.00    --   20.00  54.00   0.00   62
  8  \w     67.00 103.00   0.50   20.00    --   20.00  54.00   0.00   72
  9  \w    -74.00 -24.00   0.50   20.00    --   20.00  54.00 -91.96  100
 10  \w    -14.00  12.00   0.50   20.00    --   20.00  54.00 -91.96   52
 11  \w     45.00  71.00   0.50   20.00    --   20.00  54.00 -91.96   52
 12  \w     74.00 100.00   0.50   20.00    --   20.00  54.00 -91.96   52
 13  \w    -69.00 109.00   0.50   20.00    --   20.00  54.00  74.01  356
 14  \w    -73.00   6.00   0.50   20.00    --   20.00  54.00-180.00  158
 15  \w     53.00  79.00   0.50   20.00    --   20.00  54.00-180.00   52
 16  \w    -66.00  33.00   0.50   20.00    --   20.00  54.00 -83.92  198
 17  \w    -70.00 -20.00   0.50   20.00    --   20.00  54.00-120.00  100
 18  \w     73.00  98.00   0.50   20.00    --   20.00  54.00-120.00   50
;
_diffrn_measurement_device         'two-circle diffractometer'
_diffrn_measurement_device_type    'XtaLAB Mini II'
_diffrn_measurement_method         '\w scans'
_diffrn_orient_matrix_type        
 'CrysAlisPro convention (1999,Acta A55,543-557)'
_diffrn_orient_matrix_UB_11        -0.0236709000
_diffrn_orient_matrix_UB_12        -0.0430336000
_diffrn_orient_matrix_UB_13        -0.0139494000
_diffrn_orient_matrix_UB_21        -0.0426234000
_diffrn_orient_matrix_UB_22        0.0146490000
_diffrn_orient_matrix_UB_23        0.0117688000
_diffrn_orient_matrix_UB_31        -0.0243558000
_diffrn_orient_matrix_UB_32        0.0013740000
_diffrn_orient_matrix_UB_33        -0.0379345000
_diffrn_radiation_monochromator    graphite
_diffrn_radiation_probe            x-ray
_diffrn_radiation_type             'Mo K\a'
_diffrn_radiation_wavelength       0.71073
_diffrn_source                     'fine-focus sealed X-ray tube'
_diffrn_source_type                'Rigaku (Mo) X-ray Source'
_reflns_Friedel_coverage           0.000
_reflns_Friedel_fraction_full      .
_reflns_Friedel_fraction_max       .
_reflns_number_gt                  19231
_reflns_number_total               23000
_reflns_special_details
;
 Reflections were merged by SHELXL according to the crystal
 class for the calculation of statistics and refinement.
 
 Structure factors included contributions from the .fab file.
 
 _reflns_Friedel_fraction is defined as the number of unique
 Friedel pairs measured divided by the number that would be
 possible theoretically, ignoring centric projections and
 systematic absences.
;
_reflns_threshold_expression       'I > 2\s(I)'
_computing_cell_refinement         'CrysAlisPro 1.171.42.60a (Rigaku OD, 2022)'
_computing_data_collection         'CrysAlisPro 1.171.42.60a (Rigaku OD, 2022)'
_computing_data_reduction          'CrysAlisPro 1.171.42.60a (Rigaku OD, 2022)'
_computing_molecular_graphics      'Olex2 1.5 (Dolomanov et al., 2009)'
_computing_publication_material    'Olex2 1.5 (Dolomanov et al., 2009)'
_computing_structure_refinement    'XL  (Sheldrick, 2008)'
_computing_structure_solution      'SHELXT 2018/2 (Sheldrick, 2018)'
_refine_diff_density_max           1.180
_refine_diff_density_min           -0.734
_refine_diff_density_rms           0.078
_refine_ls_extinction_coef         .
_refine_ls_extinction_method       none
_refine_ls_goodness_of_fit_ref     1.008
_refine_ls_hydrogen_treatment      constr
_refine_ls_matrix_type             full
_refine_ls_number_parameters       1008
_refine_ls_number_reflns           23000
_refine_ls_number_restraints       6
_refine_ls_R_factor_all            0.0477
_refine_ls_R_factor_gt             0.0363
_refine_ls_restrained_S_all        1.009
_refine_ls_shift/su_max            0.004
_refine_ls_shift/su_mean           0.000
_refine_ls_structure_factor_coef   Fsqd
_refine_ls_weighting_details      
 'w=1/[\s^2^(Fo^2^)+(0.0409P)^2^+3.0016P] where P=(Fo^2^+2Fc^2^)/3'
_refine_ls_weighting_scheme        calc
_refine_ls_wR_factor_gt            0.0867
_refine_ls_wR_factor_ref           0.0911
_refine_special_details            ?
_olex2_refinement_description
;
1. Restrained distances
 F25-F23 = F23-F21
 2.125 with sigma of 0.02
 F20-F24 = F24-F22
 2.125 with sigma of 0.02
 F30-F28 = F28-F26
 2.125 with sigma of 0.02
2. Uiso/Uaniso restraints and constraints
Uanis(F22) = Uanis(F25)
Uanis(F20) = Uanis(F23)
Uanis(F21) = Uanis(F24)
Uanis(F30) = Uanis(F27)
Uanis(F31) = Uanis(F28)
Uanis(F26) = Uanis(F29)
3. Rigid body (RIGU) restrains
 F20, F22, F24
 with sigma for 1-2 distances of 0.004 and sigma for 1-3 distances of 0.004
 F21, F23, F25
 with sigma for 1-2 distances of 0.004 and sigma for 1-3 distances of 0.004
 F28, F26, F30
 with sigma for 1-2 distances of 0.004 and sigma for 1-3 distances of 0.004
 F29, F27, F31
 with sigma for 1-2 distances of 0.004 and sigma for 1-3 distances of 0.004
4. Others
 Sof(F21)=Sof(F25)=Sof(F23)=1-FVAR(1)
 Sof(F20)=Sof(F22)=Sof(F24)=FVAR(1)
 Sof(F31)=Sof(F29)=Sof(F27)=1-FVAR(2)
 Sof(F28)=Sof(F26)=Sof(F30)=FVAR(2)
5.a Ternary CH refined with riding coordinates:
 C41(H41), C35(H35), C37(H37)
5.b Secondary CH2 refined with riding coordinates:
 C1S(H1SA,H1SB)
5.c Aromatic/amide H refined with riding coordinates:
 C19(H19), C30(H30), C71(H71), C52(H52), C60(H60), C6(H6), C47(H47), C22(H22),
 C68(H68), C28(H28), C25(H25), C34(H34), C20(H20), C55(H55), C44(H44), C12(H12),
  C49(H49), C21(H21), C9(H9), C8(H8), C17(H17), C10(H10), C31(H31), C2(H2),
 C5(H5), C26(H26), C16(H16), C32(H32), C74(H74), C4(H4), C58(H58), C66(H66),
 C63(H63), C11(H11), C13(H13), C27(H27), C33(H33), C15(H15), C3(H3), C14(H14)
5.d Idealised Me refined as rotating group:
 C36(H36A,H36B,H36C), C38(H38A,H38B,H38C), C02B(H02A,H02B,H02C), C39(H39A,H39B,
 H39C), C40(H40A,H40B,H40C), C42(H42A,H42B,H42C)
;
_atom_sites_solution_hydrogens     geom
_atom_sites_solution_primary       dual
_atom_sites_solution_secondary     ?
loop_
  _atom_site_label
  _atom_site_type_symbol
  _atom_site_fract_x
  _atom_site_fract_y
  _atom_site_fract_z
  _atom_site_U_iso_or_equiv
  _atom_site_adp_type
  _atom_site_occupancy
  _atom_site_site_symmetry_order
  _atom_site_calc_flag
  _atom_site_refinement_flags_posn
  _atom_site_refinement_flags_adp
  _atom_site_refinement_flags_occupancy
  _atom_site_disorder_assembly
  _atom_site_disorder_group
 Pd1 Pd 0.12481(2) 0.21011(2) 0.87123(2) 0.01063(3) Uani 1 1 d . . . . .
 Fe1 Fe 0.40293(2) 0.10751(2) 0.86197(2) 0.01248(5) Uani 1 1 d . . . . .
 Cl1 Cl -0.00709(3) 0.16632(3) 0.90925(2) 0.01656(8) Uani 1 1 d . . . . .
 P2 P 0.26701(3) 0.26892(3) 0.85745(3) 0.01163(8) Uani 1 1 d . . . . .
 P3 P -0.00908(3) 0.24184(3) 0.77726(3) 0.01288(8) Uani 1 1 d . . . . .
 P1 P 0.22588(3) 0.14148(3) 0.95476(3) 0.01192(8) Uani 1 1 d . . . . .
 Cl1S Cl 1.07662(5) 0.65361(5) 0.90018(4) 0.04634(16) Uani 1 1 d . . . . .
 Cl2S Cl 1.28594(5) 0.69287(5) 1.00937(4) 0.04724(16) Uani 1 1 d . . . . .
 F17 F 0.34785(10) 0.00713(8) 0.16802(7) 0.0277(3) Uani 1 1 d . . . . .
 F10 F 0.97056(9) 0.18588(8) 0.46035(8) 0.0284(3) Uani 1 1 d . . . . .
 F4 F 0.87522(10) 0.51326(8) 0.74509(7) 0.0318(3) Uani 1 1 d . . . . .
 F19 F 0.29790(10) -0.06348(8) 0.22829(8) 0.0289(3) Uani 1 1 d . . . . .
 F18 F 0.19276(9) 0.00390(9) 0.17012(7) 0.0319(3) Uani 1 1 d . . . . .
 F12 F 0.91085(10) 0.08085(9) 0.34805(7) 0.0311(3) Uani 1 1 d . . . . .
 F6 F 0.87936(10) 0.47761(8) 0.62614(8) 0.0312(3) Uani 1 1 d . . . . .
 F1 F 0.61646(12) 0.24091(10) 0.74022(9) 0.0392(4) Uani 1 1 d . . . . .
 F16 F 0.98923(9) 0.05700(9) 0.45283(8) 0.0295(3) Uani 1 1 d . . . . .
 F5 F 0.77223(11) 0.55879(8) 0.66293(8) 0.0330(3) Uani 1 1 d . . . . .
 F7 F 0.46914(13) 0.49825(9) 0.39891(10) 0.0431(4) Uani 1 1 d . . . . .
 F9 F 0.50058(15) 0.50429(10) 0.29685(9) 0.0490(4) Uani 1 1 d . . . . .
 F2 F 0.47854(10) 0.28696(13) 0.69591(9) 0.0483(4) Uani 1 1 d . . . . .
 F3 F 0.60198(15) 0.37214(10) 0.79453(8) 0.0496(4) Uani 1 1 d . . . . .
 F13 F 0.59890(14) 0.17228(10) 0.14263(8) 0.0470(4) Uani 1 1 d . . . . .
 F14 F 0.75354(13) 0.20629(13) 0.21376(9) 0.0545(5) Uani 1 1 d . . . . .
 F8 F 0.61743(13) 0.54905(9) 0.40899(10) 0.0486(4) Uani 1 1 d . . . . .
 F15 F 0.67751(16) 0.28946(10) 0.15705(10) 0.0565(5) Uani 1 1 d . . . . .
 F28 F 0.69619(17) -0.13223(10) 0.43463(15) 0.0558(6) Uani 0.921(3) 1 d D . P A
 1
 F26 F 0.55403(14) -0.08749(13) 0.43162(16) 0.0528(6) Uani 0.921(3) 1 d D . P A
 1
 F30 F 0.6726(3) -0.05041(13) 0.54103(10) 0.0773(9) Uani 0.921(3) 1 d D . P A
 1
 C67 C 0.65947(13) 0.14964(11) 0.43900(9) 0.0127(3) Uani 1 1 d . . . . .
 C19 C 0.44626(14) 0.16706(12) 0.98159(10) 0.0153(3) Uani 1 1 d . . . . .
 H19 H 0.457327 0.227255 1.010314 0.018 Uiso 1 1 calc R U . . .
 C23 C 0.34994(13) 0.11128(11) 0.95078(10) 0.0135(3) Uani 1 1 d . . . . .
 C30 C 0.24708(14) 0.42492(12) 0.83735(11) 0.0178(3) Uani 1 1 d . . . . .
 H30 H 0.242116 0.445988 0.889225 0.021 Uiso 1 1 calc R U . . .
 C71 C 0.79008(15) 0.02235(12) 0.44862(10) 0.0176(3) Uani 1 1 d . . . . .
 H71 H 0.833292 -0.020292 0.451340 0.021 Uiso 1 1 calc R U . . .
 C52 C 0.63353(13) 0.24076(11) 0.31691(10) 0.0143(3) Uani 1 1 d . . . . .
 H52 H 0.654681 0.185681 0.305756 0.017 Uiso 1 1 calc R U . . .
 C48 C 0.46458(13) 0.18750(11) 0.40124(10) 0.0138(3) Uani 1 1 d . . . . .
 C7 C 0.24970(13) 0.19523(11) 1.06094(10) 0.0141(3) Uani 1 1 d . . . . .
 C51 C 0.60131(13) 0.27606(11) 0.38302(10) 0.0127(3) Uani 1 1 d . . . . .
 C1 C 0.15268(13) 0.03705(11) 0.92547(10) 0.0147(3) Uani 1 1 d . . . . .
 C18 C 0.35052(13) 0.33891(11) 0.95578(10) 0.0141(3) Uani 1 1 d . . . . .
 C60 C 0.58579(14) 0.27568(11) 0.58824(10) 0.0153(3) Uani 1 1 d . . . . .
 H60 H 0.533933 0.228267 0.570963 0.018 Uiso 1 1 calc R U . . .
 F20 F 0.2081(2) 0.2529(2) 0.48594(14) 0.0636(8) Uani 0.818(3) 1 d D . P B 1
 F22 F 0.2273(2) 0.33762(14) 0.4319(3) 0.0709(9) Uani 0.818(3) 1 d D . P B 1
 C6 C 0.11473(14) -0.01565(12) 0.84512(11) 0.0181(3) Uani 1 1 d . . . . .
 H6 H 0.126871 0.003757 0.806889 0.022 Uiso 1 1 calc R U . . .
 C69 C 0.69250(15) 0.01363(11) 0.45406(10) 0.0165(3) Uani 1 1 d . . . . .
 C29 C 0.26490(13) 0.34058(11) 0.80432(10) 0.0146(3) Uani 1 1 d . . . . .
 C47 C 0.42798(13) 0.11407(11) 0.33131(10) 0.0148(3) Uani 1 1 d . . . . .
 H47 H 0.476059 0.081339 0.311779 0.018 Uiso 1 1 calc R U . . .
 C22 C 0.36910(14) 0.02599(12) 0.91246(10) 0.0158(3) Uani 1 1 d . . . . .
 H22 H 0.319761 -0.024393 0.887141 0.019 Uiso 1 1 calc R U . . .
 C68 C 0.62884(14) 0.07549(11) 0.44915(10) 0.0144(3) Uani 1 1 d . . . . .
 H68 H 0.562312 0.067297 0.452786 0.017 Uiso 1 1 calc R U . . .
 C72 C 0.82244(14) 0.09543(12) 0.43907(10) 0.0154(3) Uani 1 1 d . . . . .
 C28 C 0.43784(14) 0.18933(12) 0.81279(11) 0.0160(3) Uani 1 1 d . . . . .
 H28 H 0.488501 0.238860 0.838307 0.019 Uiso 1 1 calc R U . . .
 C25 C 0.28444(14) 0.09887(11) 0.76527(10) 0.0152(3) Uani 1 1 d . . . . .
 H25 H 0.214547 0.077653 0.753400 0.018 Uiso 1 1 calc R U . . .
 C59 C 0.62317(13) 0.29048(11) 0.53226(10) 0.0131(3) Uani 1 1 d . . . . .
 C34 C 0.27706(14) 0.31160(13) 0.72970(11) 0.0180(3) Uani 1 1 d . . . . .
 H34 H 0.292018 0.255168 0.707707 0.022 Uiso 1 1 calc R U . . .
 C20 C 0.52158(14) 0.11630(13) 0.96148(11) 0.0181(3) Uani 1 1 d . . . . .
 H20 H 0.592004 0.136804 0.974408 0.022 Uiso 1 1 calc R U . . .
 C55 C 0.60424(14) 0.36382(12) 0.27980(11) 0.0174(3) Uani 1 1 d . . . . .
 H55 H 0.605461 0.393102 0.245526 0.021 Uiso 1 1 calc R U . . .
 C73 C 0.92320(14) 0.10519(13) 0.42595(11) 0.0196(4) Uani 1 1 d . . . . .
 C64 C 0.73755(14) 0.41332(11) 0.64224(11) 0.0156(3) Uani 1 1 d . . . . .
 C54 C 0.63548(14) 0.28422(12) 0.26684(10) 0.0159(3) Uani 1 1 d . . . . .
 C45 C 0.32364(14) 0.08759(12) 0.28961(10) 0.0160(3) Uani 1 1 d . . . . .
 C44 C 0.25065(14) 0.13269(12) 0.31648(11) 0.0170(3) Uani 1 1 d . . . . .
 H44 H 0.179368 0.114823 0.287989 0.020 Uiso 1 1 calc R U . . .
 C36 C 0.05921(15) 0.18216(12) 0.64615(11) 0.0194(4) Uani 1 1 d . . . . .
 H36A H 0.104997 0.156201 0.679371 0.029 Uiso 1 1 calc R U . . .
 H36B H 0.094862 0.198222 0.614571 0.029 Uiso 1 1 calc R U . . .
 H36C H -0.002444 0.140835 0.610625 0.029 Uiso 1 1 calc R U . . .
 C12 C 0.18192(14) 0.24756(12) 1.08899(11) 0.0177(3) Uani 1 1 d . . . . .
 H12 H 0.121987 0.254757 1.052488 0.021 Uiso 1 1 calc R U . . .
 C49 C 0.38932(14) 0.23188(11) 0.42728(10) 0.0153(3) Uani 1 1 d . . . . .
 H49 H 0.410225 0.282042 0.474392 0.018 Uiso 1 1 calc R U . . .
 C21 C 0.47449(15) 0.03006(12) 0.91898(11) 0.0183(4) Uani 1 1 d . . . . .
 H21 H 0.507766 -0.017115 0.898311 0.022 Uiso 1 1 calc R U . . .
 C9 C 0.35626(15) 0.22702(13) 1.19640(11) 0.0197(4) Uani 1 1 d . . . . .
 H9 H 0.415984 0.219864 1.233130 0.024 Uiso 1 1 calc R U . . .
 C24 C 0.33324(13) 0.18622(11) 0.81188(10) 0.0134(3) Uani 1 1 d . . . . .
 C46 C 0.29026(14) 0.00959(13) 0.21442(11) 0.0202(4) Uani 1 1 d . . . . .
 C38 C -0.08197(16) 0.06339(12) 0.70394(12) 0.0218(4) Uani 1 1 d . . . . .
 H38A H -0.050291 0.057684 0.663005 0.033 Uiso 1 1 calc R U . . .
 H38B H -0.141755 0.018872 0.682472 0.033 Uiso 1 1 calc R U . . .
 H38C H -0.031951 0.056975 0.749758 0.033 Uiso 1 1 calc R U . . .
 C8 C 0.33682(14) 0.18490(12) 1.11544(11) 0.0175(3) Uani 1 1 d . . . . .
 H8 H 0.383165 0.148837 1.097071 0.021 Uiso 1 1 calc R U . . .
 C17 C 0.44963(14) 0.37352(12) 0.96736(11) 0.0188(4) Uani 1 1 d . . . . .
 H17 H 0.473982 0.360963 0.923493 0.023 Uiso 1 1 calc R U . . .
 F24 F 0.11290(13) 0.2293(2) 0.37013(14) 0.0719(10) Uani 0.818(3) 1 d D . P B
 1
 C10 C 0.28911(15) 0.27925(13) 1.22373(11) 0.0210(4) Uani 1 1 d . . . . .
 H10 H 0.302788 0.308276 1.279134 0.025 Uiso 1 1 calc R U . . .
 C41 C -0.06711(14) 0.33729(12) 0.81999(11) 0.0175(3) Uani 1 1 d . . . . .
 H41 H -0.119102 0.345264 0.774461 0.021 Uiso 1 1 calc R U . . .
 C31 C 0.23656(15) 0.47822(13) 0.79460(13) 0.0232(4) Uani 1 1 d . . . . .
 H31 H 0.223479 0.535241 0.816884 0.028 Uiso 1 1 calc R U . . .
 C61 C 0.62254(14) 0.32846(12) 0.66823(10) 0.0166(3) Uani 1 1 d . . . . .
 C35 C 0.02825(14) 0.26233(12) 0.69916(10) 0.0158(3) Uani 1 1 d . . . . .
 H35 H 0.092762 0.304555 0.727997 0.019 Uiso 1 1 calc R U . . .
 C2 C 0.13399(16) 0.00843(13) 0.98117(12) 0.0207(4) Uani 1 1 d . . . . .
 H2 H 0.159821 0.043529 1.036057 0.025 Uiso 1 1 calc R U . . .
 C5 C 0.05952(15) -0.09599(13) 0.82061(12) 0.0231(4) Uani 1 1 d . . . . .
 H5 H 0.034964 -0.131909 0.765918 0.028 Uiso 1 1 calc R U . . .
 C26 C 0.35869(15) 0.05019(12) 0.74024(10) 0.0176(3) Uani 1 1 d . . . . .
 H26 H 0.347482 -0.009512 0.709397 0.021 Uiso 1 1 calc R U . . .
 C02B C -0.04504(16) 0.30376(14) 0.64897(12) 0.0226(4) Uani 1 1 d . . . . .
 H02A H -0.108289 0.263482 0.615623 0.034 Uiso 1 1 calc R U . . .
 H02B H -0.012039 0.318283 0.615190 0.034 Uiso 1 1 calc R U . . .
 H02C H -0.061650 0.356009 0.684014 0.034 Uiso 1 1 calc R U . . .
 C39 C -0.20343(14) 0.16046(13) 0.66180(11) 0.0218(4) Uani 1 1 d . . . . .
 H39A H -0.219589 0.219194 0.677956 0.033 Uiso 1 1 calc R U . . .
 H39B H -0.264535 0.120295 0.649174 0.033 Uiso 1 1 calc R U . . .
 H39C H -0.181848 0.147355 0.614856 0.033 Uiso 1 1 calc R U . . .
 C16 C 0.51274(15) 0.42613(13) 1.04251(12) 0.0225(4) Uani 1 1 d . . . . .
 H16 H 0.580985 0.448000 1.050354 0.027 Uiso 1 1 calc R U . . .
 C32 C 0.24532(16) 0.44746(14) 0.71911(13) 0.0255(4) Uani 1 1 d . . . . .
 H32 H 0.236162 0.483068 0.689167 0.031 Uiso 1 1 calc R U . . .
 C50 C 0.28491(14) 0.20464(12) 0.38618(11) 0.0167(3) Uani 1 1 d . . . . .
 C74 C 0.75880(13) 0.15802(11) 0.43532(10) 0.0142(3) Uani 1 1 d . . . . .
 H74 H 0.783846 0.208013 0.430098 0.017 Uiso 1 1 calc R U . . .
 C4 C 0.04022(17) -0.12381(13) 0.87636(14) 0.0273(4) Uani 1 1 d . . . . .
 H4 H 0.001560 -0.178529 0.859721 0.033 Uiso 1 1 calc R U . . .
 C58 C 0.56975(13) 0.35701(11) 0.39469(10) 0.0143(3) Uani 1 1 d . . . . .
 H58 H 0.546694 0.383487 0.438586 0.017 Uiso 1 1 calc R U . . .
 C43 C 0.20796(15) 0.25469(14) 0.41697(12) 0.0237(4) Uani 1 1 d . . . . .
 C66 C 0.70064(13) 0.36044(11) 0.56231(10) 0.0144(3) Uani 1 1 d . . . . .
 H66 H 0.729149 0.372310 0.526779 0.017 Uiso 1 1 calc R U . . .
 C37 C -0.11622(13) 0.15190(12) 0.72983(10) 0.0165(3) Uani 1 1 d . . . . .
 H37 H -0.146925 0.154226 0.771786 0.020 Uiso 1 1 calc R U . . .
 C63 C 0.69867(14) 0.39828(12) 0.69641(11) 0.0175(3) Uani 1 1 d . . . . .
 H63 H 0.723299 0.434543 0.751009 0.021 Uiso 1 1 calc R U . . .
 C56 C 0.57094(14) 0.39973(11) 0.34464(10) 0.0155(3) Uani 1 1 d . . . . .
 C11 C 0.20150(15) 0.28920(13) 1.16994(11) 0.0209(4) Uani 1 1 d . . . . .
 H11 H 0.154843 0.324622 1.188629 0.025 Uiso 1 1 calc R U . . .
 C13 C 0.31430(15) 0.36136(12) 1.01987(11) 0.0186(4) Uani 1 1 d . . . . .
 H13 H 0.245992 0.339839 1.012204 0.022 Uiso 1 1 calc R U . . .
 C27 C 0.45235(15) 0.10571(12) 0.76904(11) 0.0184(3) Uani 1 1 d . . . . .
 H27 H 0.514689 0.089618 0.760469 0.022 Uiso 1 1 calc R U . . .
 C70 C 0.65607(18) -0.06355(13) 0.46613(13) 0.0256(4) Uani 1 1 d . . . . .
 C62 C 0.57999(16) 0.30760(14) 0.72441(11) 0.0220(4) Uani 1 1 d . . . . .
 C33 C 0.26729(15) 0.36533(14) 0.68741(12) 0.0229(4) Uani 1 1 d . . . . .
 H33 H 0.275737 0.345499 0.636648 0.028 Uiso 1 1 calc R U . . .
 C15 C 0.47644(17) 0.44692(13) 1.10635(12) 0.0257(4) Uani 1 1 d . . . . .
 H15 H 0.519869 0.483097 1.157820 0.031 Uiso 1 1 calc R U . . .
 C65 C 0.81578(15) 0.49006(12) 0.66868(11) 0.0214(4) Uani 1 1 d . . . . .
 C3 C 0.07717(18) -0.07200(14) 0.95585(14) 0.0282(4) Uani 1 1 d . . . . .
 H3 H 0.063746 -0.091340 0.993717 0.034 Uiso 1 1 calc R U . . .
 C40 C -0.12422(17) 0.32958(14) 0.87595(13) 0.0248(4) Uani 1 1 d . . . . .
 H40A H -0.174740 0.277348 0.849014 0.037 Uiso 1 1 calc R U . . .
 H40B H -0.159484 0.379627 0.890591 0.037 Uiso 1 1 calc R U . . .
 H40C H -0.074823 0.326860 0.923897 0.037 Uiso 1 1 calc R U . . .
 C1S C 1.17560(18) 0.73499(16) 0.97115(15) 0.0337(5) Uani 1 1 d . . . . .
 H1SA H 1.151424 0.769046 1.015126 0.040 Uiso 1 1 calc R U . . .
 H1SB H 1.193412 0.773808 0.946651 0.040 Uiso 1 1 calc R U . . .
 C53 C 0.66812(18) 0.24040(14) 0.19623(12) 0.0260(4) Uani 1 1 d . . . . .
 C14 C 0.37740(17) 0.41520(13) 1.09530(11) 0.0253(4) Uani 1 1 d . . . . .
 H14 H 0.352348 0.430014 1.138946 0.030 Uiso 1 1 calc R U . . .
 C57 C 0.53841(17) 0.48671(13) 0.36185(12) 0.0230(4) Uani 1 1 d . . . . .
 B1 B 0.58726(15) 0.22519(12) 0.43937(11) 0.0122(3) Uani 1 1 d . . . . .
 C42 C 0.01235(16) 0.41791(13) 0.86155(13) 0.0253(4) Uani 1 1 d . . . . .
 H42A H 0.066471 0.411834 0.905524 0.038 Uiso 1 1 calc R U . . .
 H42B H -0.020892 0.467614 0.882196 0.038 Uiso 1 1 calc R U . . .
 H42C H 0.042570 0.426135 0.823661 0.038 Uiso 1 1 calc R U . . .
 F21 F 0.2394(7) 0.3210(11) 0.4721(7) 0.0719(10) Uani 0.182(3) 1 d D . P B 2
 F25 F 0.1474(10) 0.2054(7) 0.4280(11) 0.0709(9) Uani 0.182(3) 1 d D . P B 2
 F23 F 0.1453(10) 0.2723(9) 0.3558(6) 0.0636(8) Uani 0.182(3) 1 d D . P B 2
 F31 F 0.609(2) -0.0502(13) 0.509(2) 0.0558(6) Uani 0.079(3) 1 d . . P A 2
 F29 F 0.7394(16) -0.0887(14) 0.5061(18) 0.0528(6) Uani 0.079(3) 1 d . . P A 2
 F27 F 0.601(3) -0.1181(17) 0.4091(13) 0.0773(9) Uani 0.079(3) 1 d . . P A 2

loop_
  _atom_site_aniso_label
  _atom_site_aniso_U_11
  _atom_site_aniso_U_22
  _atom_site_aniso_U_33
  _atom_site_aniso_U_23
  _atom_site_aniso_U_13
  _atom_site_aniso_U_12
 Pd1 0.00933(6) 0.01193(6) 0.01044(6) 0.00422(4) 0.00305(4) 0.00056(4)
 Fe1 0.01247(11) 0.01426(12) 0.01185(11) 0.00556(9) 0.00473(9) 0.00266(9)
 Cl1 0.01243(18) 0.0227(2) 0.01678(19) 0.00943(16) 0.00565(15) 0.00067(15)
 P2 0.01096(19) 0.01162(19) 0.01176(19) 0.00400(15) 0.00356(15) 0.00033(15)
 P3 0.01113(19) 0.0145(2) 0.01206(19) 0.00433(15) 0.00319(15) 0.00231(16)
 P1 0.01186(19) 0.0134(2) 0.01100(19) 0.00485(15) 0.00416(15) 0.00163(15)
 Cl1S 0.0368(3) 0.0434(4) 0.0510(4) 0.0118(3) 0.0106(3) 0.0033(3)
 Cl2S 0.0307(3) 0.0661(5) 0.0564(4) 0.0325(4) 0.0184(3) 0.0152(3)
 F17 0.0267(6) 0.0312(7) 0.0199(6) 0.0015(5) 0.0106(5) -0.0045(5)
 F10 0.0168(6) 0.0312(7) 0.0341(7) 0.0074(5) 0.0104(5) -0.0001(5)
 F4 0.0307(7) 0.0274(7) 0.0215(6) 0.0044(5) -0.0066(5) -0.0091(5)
 F19 0.0322(7) 0.0178(6) 0.0331(7) 0.0060(5) 0.0104(5) -0.0026(5)
 F18 0.0155(6) 0.0379(7) 0.0243(6) -0.0008(5) -0.0033(5) -0.0018(5)
 F12 0.0240(6) 0.0528(9) 0.0170(6) 0.0111(5) 0.0099(5) 0.0071(6)
 F6 0.0276(7) 0.0249(6) 0.0371(7) 0.0061(5) 0.0128(6) -0.0066(5)
 F1 0.0475(9) 0.0491(9) 0.0519(9) 0.0387(7) 0.0343(7) 0.0246(7)
 F16 0.0194(6) 0.0422(8) 0.0306(7) 0.0163(6) 0.0091(5) 0.0171(5)
 F5 0.0391(8) 0.0133(6) 0.0373(7) 0.0068(5) 0.0029(6) 0.0033(5)
 F7 0.0581(10) 0.0388(8) 0.0672(10) 0.0353(8) 0.0485(9) 0.0339(7)
 F9 0.0869(13) 0.0431(9) 0.0364(8) 0.0283(7) 0.0287(8) 0.0433(9)
 F2 0.0194(7) 0.1017(14) 0.0412(8) 0.0416(9) 0.0165(6) 0.0100(8)
 F3 0.0860(13) 0.0406(9) 0.0239(7) 0.0021(6) 0.0337(8) -0.0027(8)
 F13 0.0672(11) 0.0393(8) 0.0232(7) -0.0037(6) 0.0180(7) 0.0044(8)
 F14 0.0445(9) 0.0915(14) 0.0363(8) 0.0217(9) 0.0256(7) 0.0402(9)
 F8 0.0547(10) 0.0174(7) 0.0641(11) 0.0066(7) 0.0167(8) 0.0011(6)
 F15 0.1144(16) 0.0394(9) 0.0528(10) 0.0281(8) 0.0649(11) 0.0270(9)
 F28 0.0659(13) 0.0177(8) 0.1036(17) 0.0274(10) 0.0489(13) 0.0166(8)
 F26 0.0347(9) 0.0366(10) 0.0960(16) 0.0418(11) 0.0142(10) -0.0040(8)
 F30 0.153(3) 0.0422(11) 0.0250(9) 0.0191(8) 0.0095(12) -0.0374(14)
 C67 0.0134(8) 0.0132(8) 0.0093(7) 0.0030(6) 0.0020(6) 0.0010(6)
 C19 0.0147(8) 0.0188(8) 0.0120(7) 0.0068(6) 0.0026(6) 0.0024(6)
 C23 0.0137(8) 0.0170(8) 0.0116(7) 0.0071(6) 0.0047(6) 0.0026(6)
 C30 0.0141(8) 0.0162(8) 0.0204(9) 0.0062(7) 0.0031(7) -0.0003(6)
 C71 0.0207(9) 0.0166(8) 0.0134(8) 0.0049(6) 0.0033(7) 0.0070(7)
 C52 0.0142(8) 0.0134(8) 0.0144(8) 0.0050(6) 0.0036(6) 0.0017(6)
 C48 0.0125(7) 0.0160(8) 0.0148(8) 0.0082(6) 0.0040(6) 0.0014(6)
 C7 0.0151(8) 0.0155(8) 0.0118(7) 0.0052(6) 0.0046(6) 0.0008(6)
 C51 0.0097(7) 0.0137(8) 0.0122(7) 0.0040(6) 0.0014(6) -0.0010(6)
 C1 0.0142(8) 0.0139(8) 0.0182(8) 0.0075(6) 0.0066(6) 0.0021(6)
 C18 0.0142(8) 0.0122(8) 0.0142(8) 0.0046(6) 0.0029(6) 0.0007(6)
 C60 0.0146(8) 0.0160(8) 0.0163(8) 0.0070(6) 0.0054(6) 0.0037(6)
 F20 0.0765(17) 0.106(2) 0.0492(14) 0.0483(14) 0.0508(13) 0.0661(16)
 F22 0.0647(16) 0.0334(11) 0.153(3) 0.0422(15) 0.0784(18) 0.0290(11)
 C6 0.0172(8) 0.0186(9) 0.0189(8) 0.0078(7) 0.0058(7) 0.0018(7)
 C69 0.0236(9) 0.0124(8) 0.0131(8) 0.0057(6) 0.0042(7) 0.0017(7)
 C29 0.0117(7) 0.0153(8) 0.0170(8) 0.0078(6) 0.0035(6) -0.0009(6)
 C47 0.0136(8) 0.0149(8) 0.0153(8) 0.0053(6) 0.0045(6) 0.0000(6)
 C22 0.0179(8) 0.0166(8) 0.0163(8) 0.0089(6) 0.0067(7) 0.0040(7)
 C68 0.0147(8) 0.0149(8) 0.0127(7) 0.0048(6) 0.0039(6) -0.0003(6)
 C72 0.0153(8) 0.0181(8) 0.0105(7) 0.0037(6) 0.0027(6) 0.0042(6)
 C28 0.0151(8) 0.0185(8) 0.0179(8) 0.0090(7) 0.0078(7) 0.0022(7)
 C25 0.0170(8) 0.0162(8) 0.0124(7) 0.0065(6) 0.0035(6) 0.0020(6)
 C59 0.0127(7) 0.0124(8) 0.0151(8) 0.0056(6) 0.0052(6) 0.0046(6)
 C34 0.0146(8) 0.0226(9) 0.0192(8) 0.0103(7) 0.0060(7) 0.0013(7)
 C20 0.0130(8) 0.0281(10) 0.0155(8) 0.0116(7) 0.0039(6) 0.0041(7)
 C55 0.0189(8) 0.0188(9) 0.0165(8) 0.0096(7) 0.0053(7) 0.0025(7)
 C73 0.0162(8) 0.0259(10) 0.0159(8) 0.0066(7) 0.0053(7) 0.0073(7)
 C64 0.0150(8) 0.0118(8) 0.0170(8) 0.0042(6) 0.0023(6) 0.0033(6)
 C54 0.0166(8) 0.0176(8) 0.0138(8) 0.0051(6) 0.0060(6) 0.0026(7)
 C45 0.0152(8) 0.0164(8) 0.0158(8) 0.0068(6) 0.0035(6) -0.0017(6)
 C44 0.0121(8) 0.0205(9) 0.0182(8) 0.0091(7) 0.0026(6) -0.0006(7)
 C36 0.0199(9) 0.0240(9) 0.0152(8) 0.0071(7) 0.0070(7) 0.0051(7)
 C12 0.0159(8) 0.0198(9) 0.0153(8) 0.0052(7) 0.0039(6) 0.0027(7)
 C49 0.0151(8) 0.0162(8) 0.0155(8) 0.0067(6) 0.0053(6) 0.0017(6)
 C21 0.0191(9) 0.0225(9) 0.0201(9) 0.0127(7) 0.0097(7) 0.0098(7)
 C9 0.0198(9) 0.0240(9) 0.0149(8) 0.0091(7) 0.0031(7) 0.0011(7)
 C24 0.0143(8) 0.0144(8) 0.0133(7) 0.0062(6) 0.0058(6) 0.0025(6)
 C46 0.0139(8) 0.0235(9) 0.0188(9) 0.0052(7) 0.0028(7) -0.0029(7)
 C38 0.0223(9) 0.0167(9) 0.0225(9) 0.0047(7) 0.0056(7) 0.0008(7)
 C8 0.0183(8) 0.0205(9) 0.0152(8) 0.0079(7) 0.0062(7) 0.0043(7)
 C17 0.0159(8) 0.0164(8) 0.0209(9) 0.0051(7) 0.0041(7) -0.0004(7)
 F24 0.0104(8) 0.103(2) 0.0467(13) -0.0286(13) -0.0008(8) 0.0150(10)
 C10 0.0243(10) 0.0233(9) 0.0123(8) 0.0036(7) 0.0055(7) 0.0002(8)
 C41 0.0171(8) 0.0181(9) 0.0171(8) 0.0061(7) 0.0056(7) 0.0059(7)
 C31 0.0197(9) 0.0175(9) 0.0309(10) 0.0122(8) 0.0027(8) -0.0001(7)
 C61 0.0167(8) 0.0206(9) 0.0155(8) 0.0080(7) 0.0074(7) 0.0082(7)
 C35 0.0132(8) 0.0205(9) 0.0146(8) 0.0083(6) 0.0039(6) 0.0023(6)
 C2 0.0261(10) 0.0201(9) 0.0218(9) 0.0108(7) 0.0125(8) 0.0040(7)
 C5 0.0199(9) 0.0195(9) 0.0254(10) 0.0053(7) 0.0051(8) 0.0001(7)
 C26 0.0225(9) 0.0176(8) 0.0128(8) 0.0048(6) 0.0068(7) 0.0057(7)
 C02B 0.0213(9) 0.0300(10) 0.0204(9) 0.0147(8) 0.0057(7) 0.0080(8)
 C39 0.0150(8) 0.0256(10) 0.0185(9) 0.0058(7) 0.0000(7) 0.0002(7)
 C16 0.0164(9) 0.0189(9) 0.0247(10) 0.0058(7) -0.0004(7) -0.0032(7)
 C32 0.0219(10) 0.0272(10) 0.0327(11) 0.0209(9) 0.0052(8) 0.0003(8)
 C50 0.0132(8) 0.0202(9) 0.0188(8) 0.0091(7) 0.0062(7) 0.0034(7)
 C74 0.0148(8) 0.0140(8) 0.0116(7) 0.0042(6) 0.0021(6) 0.0009(6)
 C4 0.0262(10) 0.0178(9) 0.0394(12) 0.0115(8) 0.0125(9) -0.0009(8)
 C58 0.0129(8) 0.0160(8) 0.0134(7) 0.0050(6) 0.0038(6) 0.0027(6)
 C43 0.0140(8) 0.0278(10) 0.0269(10) 0.0077(8) 0.0066(7) 0.0033(7)
 C66 0.0137(8) 0.0137(8) 0.0155(8) 0.0060(6) 0.0038(6) 0.0033(6)
 C37 0.0128(8) 0.0181(8) 0.0158(8) 0.0041(6) 0.0037(6) 0.0003(6)
 C63 0.0183(8) 0.0182(9) 0.0137(8) 0.0044(6) 0.0034(6) 0.0063(7)
 C56 0.0151(8) 0.0149(8) 0.0166(8) 0.0069(6) 0.0044(6) 0.0032(6)
 C11 0.0205(9) 0.0213(9) 0.0171(8) 0.0017(7) 0.0075(7) 0.0042(7)
 C13 0.0202(9) 0.0159(8) 0.0170(8) 0.0041(7) 0.0053(7) -0.0015(7)
 C27 0.0211(9) 0.0232(9) 0.0164(8) 0.0094(7) 0.0113(7) 0.0078(7)
 C70 0.0350(11) 0.0178(9) 0.0257(10) 0.0114(8) 0.0082(9) 0.0029(8)
 C62 0.0222(9) 0.0305(11) 0.0173(9) 0.0103(8) 0.0101(7) 0.0084(8)
 C33 0.0197(9) 0.0309(11) 0.0241(10) 0.0167(8) 0.0080(8) 0.0017(8)
 C15 0.0289(11) 0.0204(9) 0.0165(9) 0.0029(7) -0.0030(8) -0.0035(8)
 C65 0.0230(9) 0.0153(9) 0.0185(9) 0.0032(7) 0.0007(7) -0.0011(7)
 C3 0.0334(12) 0.0246(10) 0.0371(12) 0.0177(9) 0.0190(10) 0.0026(9)
 C40 0.0272(10) 0.0246(10) 0.0287(10) 0.0090(8) 0.0183(9) 0.0092(8)
 C1S 0.0306(12) 0.0317(12) 0.0451(14) 0.0161(10) 0.0189(10) 0.0081(10)
 C53 0.0351(12) 0.0294(11) 0.0212(9) 0.0124(8) 0.0161(9) 0.0130(9)
 C14 0.0327(11) 0.0221(10) 0.0152(9) 0.0018(7) 0.0064(8) -0.0027(8)
 C57 0.0326(11) 0.0200(9) 0.0229(9) 0.0113(7) 0.0142(8) 0.0086(8)
 B1 0.0123(8) 0.0122(8) 0.0117(8) 0.0049(6) 0.0027(7) 0.0010(7)
 C42 0.0245(10) 0.0184(9) 0.0290(10) 0.0035(8) 0.0095(8) 0.0025(8)
 F21 0.0104(8) 0.103(2) 0.0467(13) -0.0286(13) -0.0008(8) 0.0150(10)
 F25 0.0647(16) 0.0334(11) 0.153(3) 0.0422(15) 0.0784(18) 0.0290(11)
 F23 0.0765(17) 0.106(2) 0.0492(14) 0.0483(14) 0.0508(13) 0.0661(16)
 F31 0.0659(13) 0.0177(8) 0.1036(17) 0.0274(10) 0.0489(13) 0.0166(8)
 F29 0.0347(9) 0.0366(10) 0.0960(16) 0.0418(11) 0.0142(10) -0.0040(8)
 F27 0.153(3) 0.0422(11) 0.0250(9) 0.0191(8) 0.0095(12) -0.0374(14)

_geom_special_details
;
 All esds (except the esd in the dihedral angle between two l.s. planes)
 are estimated using the full covariance matrix.  The cell esds are taken
 into account individually in the estimation of esds in distances, angles
 and torsion angles; correlations between esds in cell parameters are only
 used when they are defined by crystal symmetry.  An approximate (isotropic)
 treatment of cell esds is used for estimating esds involving l.s. planes.
;
loop_
  _geom_bond_atom_site_label_1
  _geom_bond_atom_site_label_2
  _geom_bond_distance
  _geom_bond_site_symmetry_2
  _geom_bond_publ_flag
 Pd1 Cl1 2.3379(4) . ?
 Pd1 P2 2.2980(5) . ?
 Pd1 P3 2.3768(5) . ?
 Pd1 P1 2.4211(5) . ?
 Fe1 C19 2.0267(17) . ?
 Fe1 C23 2.0159(16) . ?
 Fe1 C22 2.0471(18) . ?
 Fe1 C28 2.0373(18) . ?
 Fe1 C25 2.0219(17) . ?
 Fe1 C20 2.0573(18) . ?
 Fe1 C21 2.0679(18) . ?
 Fe1 C24 1.9993(17) . ?
 Fe1 C26 2.0580(18) . ?
 Fe1 C27 2.0692(17) . ?
 P2 C18 1.8212(18) . ?
 P2 C29 1.8234(18) . ?
 P2 C24 1.7923(18) . ?
 P3 C41 1.8489(19) . ?
 P3 C35 1.8455(18) . ?
 P3 C37 1.8492(18) . ?
 P1 C23 1.8115(18) . ?
 P1 C7 1.8224(17) . ?
 P1 C1 1.8183(18) . ?
 Cl1S C1S 1.752(3) . ?
 Cl2S C1S 1.762(3) . ?
 F17 C46 1.344(2) . ?
 F10 C73 1.333(2) . ?
 F4 C65 1.348(2) . ?
 F19 C46 1.347(2) . ?
 F18 C46 1.337(2) . ?
 F12 C73 1.348(2) . ?
 F6 C65 1.335(2) . ?
 F1 C62 1.334(2) . ?
 F16 C73 1.342(2) . ?
 F5 C65 1.340(2) . ?
 F7 C57 1.328(2) . ?
 F9 C57 1.332(2) . ?
 F2 C62 1.327(2) . ?
 F3 C62 1.334(2) . ?
 F13 C53 1.345(3) . ?
 F14 C53 1.327(3) . ?
 F8 C57 1.338(3) . ?
 F15 C53 1.320(2) . ?
 F28 C70 1.321(3) . ?
 F26 C70 1.344(3) . ?
 F30 C70 1.311(3) . ?
 C67 C68 1.402(2) . ?
 C67 C74 1.397(2) . ?
 C67 B1 1.634(3) . ?
 C19 H19 0.9500 . ?
 C19 C23 1.440(2) . ?
 C19 C20 1.416(3) . ?
 C23 C22 1.436(2) . ?
 C30 H30 0.9500 . ?
 C30 C29 1.398(3) . ?
 C30 C31 1.393(3) . ?
 C71 H71 0.9500 . ?
 C71 C69 1.387(3) . ?
 C71 C72 1.387(3) . ?
 C52 H52 0.9500 . ?
 C52 C51 1.399(2) . ?
 C52 C54 1.397(2) . ?
 C48 C47 1.403(2) . ?
 C48 C49 1.402(2) . ?
 C48 B1 1.637(3) . ?
 C7 C12 1.394(3) . ?
 C7 C8 1.394(2) . ?
 C51 C58 1.404(2) . ?
 C51 B1 1.639(3) . ?
 C1 C6 1.396(2) . ?
 C1 C2 1.393(2) . ?
 C18 C17 1.394(2) . ?
 C18 C13 1.390(2) . ?
 C60 H60 0.9500 . ?
 C60 C59 1.405(2) . ?
 C60 C61 1.391(2) . ?
 F20 C43 1.325(3) . ?
 F22 C43 1.326(3) . ?
 C6 H6 0.9500 . ?
 C6 C5 1.385(3) . ?
 C69 C68 1.389(2) . ?
 C69 C70 1.497(3) . ?
 C29 C34 1.395(2) . ?
 C47 H47 0.9500 . ?
 C47 C45 1.391(2) . ?
 C22 H22 0.9500 . ?
 C22 C21 1.418(3) . ?
 C68 H68 0.9500 . ?
 C72 C73 1.497(3) . ?
 C72 C74 1.395(2) . ?
 C28 H28 0.9500 . ?
 C28 C24 1.436(2) . ?
 C28 C27 1.416(3) . ?
 C25 H25 0.9500 . ?
 C25 C24 1.442(2) . ?
 C25 C26 1.416(3) . ?
 C59 C66 1.398(2) . ?
 C59 B1 1.633(3) . ?
 C34 H34 0.9500 . ?
 C34 C33 1.393(3) . ?
 C20 H20 0.9500 . ?
 C20 C21 1.413(3) . ?
 C55 H55 0.9500 . ?
 C55 C54 1.380(3) . ?
 C55 C56 1.389(2) . ?
 C64 C66 1.390(2) . ?
 C64 C63 1.387(3) . ?
 C64 C65 1.495(3) . ?
 C54 C53 1.495(3) . ?
 C45 C44 1.387(3) . ?
 C45 C46 1.497(3) . ?
 C44 H44 0.9500 . ?
 C44 C50 1.386(3) . ?
 C36 H36A 0.9800 . ?
 C36 H36B 0.9800 . ?
 C36 H36C 0.9800 . ?
 C36 C35 1.533(3) . ?
 C12 H12 0.9500 . ?
 C12 C11 1.387(2) . ?
 C49 H49 0.9500 . ?
 C49 C50 1.392(2) . ?
 C21 H21 0.9500 . ?
 C9 H9 0.9500 . ?
 C9 C8 1.389(3) . ?
 C9 C10 1.381(3) . ?
 C38 H38A 0.9800 . ?
 C38 H38B 0.9800 . ?
 C38 H38C 0.9800 . ?
 C38 C37 1.531(3) . ?
 C8 H8 0.9500 . ?
 C17 H17 0.9500 . ?
 C17 C16 1.385(3) . ?
 F24 C43 1.304(3) . ?
 C10 H10 0.9500 . ?
 C10 C11 1.389(3) . ?
 C41 H41 1.0000 . ?
 C41 C40 1.538(3) . ?
 C41 C42 1.523(3) . ?
 C31 H31 0.9500 . ?
 C31 C32 1.391(3) . ?
 C61 C63 1.389(3) . ?
 C61 C62 1.497(3) . ?
 C35 H35 1.0000 . ?
 C35 C02B 1.533(3) . ?
 C2 H2 0.9500 . ?
 C2 C3 1.394(3) . ?
 C5 H5 0.9500 . ?
 C5 C4 1.389(3) . ?
 C26 H26 0.9500 . ?
 C26 C27 1.413(3) . ?
 C02B H02A 0.9800 . ?
 C02B H02B 0.9800 . ?
 C02B H02C 0.9800 . ?
 C39 H39A 0.9800 . ?
 C39 H39B 0.9800 . ?
 C39 H39C 0.9800 . ?
 C39 C37 1.535(3) . ?
 C16 H16 0.9500 . ?
 C16 C15 1.387(3) . ?
 C32 H32 0.9500 . ?
 C32 C33 1.383(3) . ?
 C50 C43 1.499(3) . ?
 C74 H74 0.9500 . ?
 C4 H4 0.9500 . ?
 C4 C3 1.380(3) . ?
 C58 H58 0.9500 . ?
 C58 C56 1.385(2) . ?
 C43 F21 1.191(11) . ?
 C43 F25 1.273(9) . ?
 C43 F23 1.359(9) . ?
 C66 H66 0.9500 . ?
 C37 H37 1.0000 . ?
 C63 H63 0.9500 . ?
 C56 C57 1.496(3) . ?
 C11 H11 0.9500 . ?
 C13 H13 0.9500 . ?
 C13 C14 1.394(3) . ?
 C27 H27 0.9500 . ?
 C70 F31 1.15(3) . ?
 C70 F29 1.34(2) . ?
 C70 F27 1.17(2) . ?
 C33 H33 0.9500 . ?
 C15 H15 0.9500 . ?
 C15 C14 1.380(3) . ?
 C3 H3 0.9500 . ?
 C40 H40A 0.9800 . ?
 C40 H40B 0.9800 . ?
 C40 H40C 0.9800 . ?
 C1S H1SA 0.9900 . ?
 C1S H1SB 0.9900 . ?
 C14 H14 0.9500 . ?
 C42 H42A 0.9800 . ?
 C42 H42B 0.9800 . ?
 C42 H42C 0.9800 . ?

loop_
  _geom_angle_atom_site_label_1
  _geom_angle_atom_site_label_2
  _geom_angle_atom_site_label_3
  _geom_angle
  _geom_angle_site_symmetry_1
  _geom_angle_site_symmetry_3
  _geom_angle_publ_flag
 Cl1 Pd1 P3 85.031(16) . . ?
 Cl1 Pd1 P1 82.746(15) . . ?
 P2 Pd1 Cl1 169.711(16) . . ?
 P2 Pd1 P3 100.796(16) . . ?
 P2 Pd1 P1 93.004(16) . . ?
 P3 Pd1 P1 163.506(16) . . ?
 C19 Fe1 C22 69.16(7) . . ?
 C19 Fe1 C28 110.31(7) . . ?
 C19 Fe1 C20 40.58(7) . . ?
 C19 Fe1 C21 68.29(7) . . ?
 C19 Fe1 C26 178.47(7) . . ?
 C19 Fe1 C27 139.20(8) . . ?
 C23 Fe1 C19 41.74(7) . . ?
 C23 Fe1 C22 41.39(7) . . ?
 C23 Fe1 C28 138.38(7) . . ?
 C23 Fe1 C25 109.85(7) . . ?
 C23 Fe1 C20 69.08(7) . . ?
 C23 Fe1 C21 68.91(7) . . ?
 C23 Fe1 C26 138.94(7) . . ?
 C23 Fe1 C27 177.75(7) . . ?
 C22 Fe1 C20 68.02(7) . . ?
 C22 Fe1 C21 40.31(7) . . ?
 C22 Fe1 C26 112.24(7) . . ?
 C22 Fe1 C27 139.93(7) . . ?
 C28 Fe1 C22 179.40(8) . . ?
 C28 Fe1 C20 111.40(8) . . ?
 C28 Fe1 C21 139.32(7) . . ?
 C28 Fe1 C26 68.29(7) . . ?
 C28 Fe1 C27 40.34(7) . . ?
 C25 Fe1 C19 138.58(7) . . ?
 C25 Fe1 C22 111.21(7) . . ?
 C25 Fe1 C28 69.37(7) . . ?
 C25 Fe1 C20 178.93(7) . . ?
 C25 Fe1 C21 139.75(8) . . ?
 C25 Fe1 C26 40.60(7) . . ?
 C25 Fe1 C27 68.14(7) . . ?
 C20 Fe1 C21 40.08(8) . . ?
 C20 Fe1 C26 140.26(7) . . ?
 C20 Fe1 C27 112.93(8) . . ?
 C21 Fe1 C27 113.25(7) . . ?
 C24 Fe1 C19 108.99(7) . . ?
 C24 Fe1 C23 108.72(7) . . ?
 C24 Fe1 C22 138.67(7) . . ?
 C24 Fe1 C28 41.66(7) . . ?
 C24 Fe1 C25 42.03(7) . . ?
 C24 Fe1 C20 138.08(8) . . ?
 C24 Fe1 C21 177.21(7) . . ?
 C24 Fe1 C26 69.57(7) . . ?
 C24 Fe1 C27 69.13(7) . . ?
 C26 Fe1 C21 113.15(8) . . ?
 C26 Fe1 C27 40.05(8) . . ?
 C18 P2 Pd1 108.03(6) . . ?
 C18 P2 C29 99.60(8) . . ?
 C29 P2 Pd1 124.90(6) . . ?
 C24 P2 Pd1 110.40(6) . . ?
 C24 P2 C18 110.42(8) . . ?
 C24 P2 C29 102.66(8) . . ?
 C41 P3 Pd1 114.79(6) . . ?
 C35 P3 Pd1 115.10(6) . . ?
 C35 P3 C41 103.90(8) . . ?
 C35 P3 C37 108.88(8) . . ?
 C37 P3 Pd1 108.76(6) . . ?
 C37 P3 C41 104.79(8) . . ?
 C23 P1 Pd1 123.03(6) . . ?
 C23 P1 C7 102.69(8) . . ?
 C23 P1 C1 100.67(8) . . ?
 C7 P1 Pd1 115.92(6) . . ?
 C1 P1 Pd1 106.35(6) . . ?
 C1 P1 C7 106.17(8) . . ?
 C68 C67 B1 121.87(15) . . ?
 C74 C67 C68 115.74(16) . . ?
 C74 C67 B1 122.18(15) . . ?
 Fe1 C19 H19 125.9 . . ?
 C23 C19 Fe1 68.73(9) . . ?
 C23 C19 H19 126.0 . . ?
 C20 C19 Fe1 70.87(10) . . ?
 C20 C19 H19 126.0 . . ?
 C20 C19 C23 107.90(16) . . ?
 P1 C23 Fe1 123.13(9) . . ?
 C19 C23 Fe1 69.54(10) . . ?
 C19 C23 P1 127.40(14) . . ?
 C22 C23 Fe1 70.47(10) . . ?
 C22 C23 P1 125.54(13) . . ?
 C22 C23 C19 107.01(15) . . ?
 C29 C30 H30 119.8 . . ?
 C31 C30 H30 119.8 . . ?
 C31 C30 C29 120.37(18) . . ?
 C69 C71 H71 121.1 . . ?
 C69 C71 C72 117.78(17) . . ?
 C72 C71 H71 121.1 . . ?
 C51 C52 H52 119.1 . . ?
 C54 C52 H52 119.1 . . ?
 C54 C52 C51 121.87(16) . . ?
 C47 C48 C49 115.81(16) . . ?
 C47 C48 B1 120.08(15) . . ?
 C49 C48 B1 123.34(15) . . ?
 C12 C7 P1 120.79(13) . . ?
 C12 C7 C8 118.99(16) . . ?
 C8 C7 P1 120.22(14) . . ?
 C52 C51 C58 115.57(15) . . ?
 C52 C51 B1 124.30(15) . . ?
 C58 C51 B1 119.79(15) . . ?
 C6 C1 P1 118.94(13) . . ?
 C2 C1 P1 121.65(14) . . ?
 C2 C1 C6 119.41(17) . . ?
 C17 C18 P2 120.82(14) . . ?
 C13 C18 P2 120.05(14) . . ?
 C13 C18 C17 119.07(16) . . ?
 C59 C60 H60 119.1 . . ?
 C61 C60 H60 119.1 . . ?
 C61 C60 C59 121.86(17) . . ?
 C1 C6 H6 119.7 . . ?
 C5 C6 C1 120.60(18) . . ?
 C5 C6 H6 119.7 . . ?
 C71 C69 C68 121.12(16) . . ?
 C71 C69 C70 119.14(17) . . ?
 C68 C69 C70 119.74(17) . . ?
 C30 C29 P2 119.69(14) . . ?
 C34 C29 P2 120.94(14) . . ?
 C34 C29 C30 119.33(17) . . ?
 C48 C47 H47 118.9 . . ?
 C45 C47 C48 122.20(17) . . ?
 C45 C47 H47 118.9 . . ?
 Fe1 C22 H22 126.8 . . ?
 C23 C22 Fe1 68.14(10) . . ?
 C23 C22 H22 125.9 . . ?
 C21 C22 Fe1 70.63(10) . . ?
 C21 C22 C23 108.12(16) . . ?
 C21 C22 H22 125.9 . . ?
 C67 C68 H68 118.9 . . ?
 C69 C68 C67 122.20(16) . . ?
 C69 C68 H68 118.9 . . ?
 C71 C72 C73 120.34(16) . . ?
 C71 C72 C74 120.90(17) . . ?
 C74 C72 C73 118.57(16) . . ?
 Fe1 C28 H28 126.8 . . ?
 C24 C28 Fe1 67.75(10) . . ?
 C24 C28 H28 125.9 . . ?
 C27 C28 Fe1 71.05(10) . . ?
 C27 C28 H28 125.9 . . ?
 C27 C28 C24 108.11(16) . . ?
 Fe1 C25 H25 126.4 . . ?
 C24 C25 Fe1 68.14(10) . . ?
 C24 C25 H25 125.9 . . ?
 C26 C25 Fe1 71.07(10) . . ?
 C26 C25 H25 125.9 . . ?
 C26 C25 C24 108.20(16) . . ?
 C60 C59 B1 122.51(15) . . ?
 C66 C59 C60 115.78(16) . . ?
 C66 C59 B1 121.44(15) . . ?
 C29 C34 H34 120.0 . . ?
 C33 C34 C29 120.06(18) . . ?
 C33 C34 H34 120.0 . . ?
 Fe1 C20 H20 127.0 . . ?
 C19 C20 Fe1 68.55(10) . . ?
 C19 C20 H20 125.7 . . ?
 C21 C20 Fe1 70.36(10) . . ?
 C21 C20 C19 108.63(16) . . ?
 C21 C20 H20 125.7 . . ?
 C54 C55 H55 121.1 . . ?
 C54 C55 C56 117.78(16) . . ?
 C56 C55 H55 121.1 . . ?
 F10 C73 F12 106.25(16) . . ?
 F10 C73 F16 107.11(15) . . ?
 F10 C73 C72 112.83(15) . . ?
 F12 C73 C72 111.31(15) . . ?
 F16 C73 F12 105.96(15) . . ?
 F16 C73 C72 112.90(16) . . ?
 C66 C64 C65 119.09(17) . . ?
 C63 C64 C66 120.83(17) . . ?
 C63 C64 C65 119.98(16) . . ?
 C52 C54 C53 118.14(17) . . ?
 C55 C54 C52 121.35(16) . . ?
 C55 C54 C53 120.46(17) . . ?
 C47 C45 C46 119.25(17) . . ?
 C44 C45 C47 120.91(17) . . ?
 C44 C45 C46 119.84(16) . . ?
 C45 C44 H44 121.0 . . ?
 C50 C44 C45 117.93(16) . . ?
 C50 C44 H44 121.0 . . ?
 H36A C36 H36B 109.5 . . ?
 H36A C36 H36C 109.5 . . ?
 H36B C36 H36C 109.5 . . ?
 C35 C36 H36A 109.5 . . ?
 C35 C36 H36B 109.5 . . ?
 C35 C36 H36C 109.5 . . ?
 C7 C12 H12 119.8 . . ?
 C11 C12 C7 120.36(17) . . ?
 C11 C12 H12 119.8 . . ?
 C48 C49 H49 119.0 . . ?
 C50 C49 C48 121.96(17) . . ?
 C50 C49 H49 119.0 . . ?
 Fe1 C21 H21 127.1 . . ?
 C22 C21 Fe1 69.06(10) . . ?
 C22 C21 H21 125.8 . . ?
 C20 C21 Fe1 69.56(10) . . ?
 C20 C21 C22 108.34(16) . . ?
 C20 C21 H21 125.8 . . ?
 C8 C9 H9 119.9 . . ?
 C10 C9 H9 119.9 . . ?
 C10 C9 C8 120.26(18) . . ?
 P2 C24 Fe1 124.12(9) . . ?
 C28 C24 Fe1 70.59(10) . . ?
 C28 C24 P2 130.46(14) . . ?
 C28 C24 C25 106.75(15) . . ?
 C25 C24 Fe1 69.82(10) . . ?
 C25 C24 P2 122.78(13) . . ?
 F17 C46 F19 105.62(16) . . ?
 F17 C46 C45 112.49(15) . . ?
 F19 C46 C45 112.20(16) . . ?
 F18 C46 F17 106.56(15) . . ?
 F18 C46 F19 106.52(15) . . ?
 F18 C46 C45 112.92(16) . . ?
 H38A C38 H38B 109.5 . . ?
 H38A C38 H38C 109.5 . . ?
 H38B C38 H38C 109.5 . . ?
 C37 C38 H38A 109.5 . . ?
 C37 C38 H38B 109.5 . . ?
 C37 C38 H38C 109.5 . . ?
 C7 C8 H8 119.8 . . ?
 C9 C8 C7 120.40(17) . . ?
 C9 C8 H8 119.8 . . ?
 C18 C17 H17 119.8 . . ?
 C16 C17 C18 120.31(18) . . ?
 C16 C17 H17 119.8 . . ?
 C9 C10 H10 120.1 . . ?
 C9 C10 C11 119.78(17) . . ?
 C11 C10 H10 120.1 . . ?
 P3 C41 H41 106.8 . . ?
 C40 C41 P3 114.91(13) . . ?
 C40 C41 H41 106.8 . . ?
 C42 C41 P3 111.25(13) . . ?
 C42 C41 H41 106.8 . . ?
 C42 C41 C40 109.91(16) . . ?
 C30 C31 H31 120.2 . . ?
 C32 C31 C30 119.61(19) . . ?
 C32 C31 H31 120.2 . . ?
 C60 C61 C62 118.65(17) . . ?
 C63 C61 C60 121.20(17) . . ?
 C63 C61 C62 120.13(17) . . ?
 P3 C35 H35 105.2 . . ?
 C36 C35 P3 111.36(13) . . ?
 C36 C35 H35 105.2 . . ?
 C02B C35 P3 117.88(13) . . ?
 C02B C35 C36 110.87(15) . . ?
 C02B C35 H35 105.2 . . ?
 C1 C2 H2 120.2 . . ?
 C3 C2 C1 119.58(18) . . ?
 C3 C2 H2 120.2 . . ?
 C6 C5 H5 120.1 . . ?
 C6 C5 C4 119.73(19) . . ?
 C4 C5 H5 120.1 . . ?
 Fe1 C26 H26 127.0 . . ?
 C25 C26 Fe1 68.33(10) . . ?
 C25 C26 H26 125.9 . . ?
 C27 C26 Fe1 70.40(10) . . ?
 C27 C26 C25 108.24(16) . . ?
 C27 C26 H26 125.9 . . ?
 C35 C02B H02A 109.5 . . ?
 C35 C02B H02B 109.5 . . ?
 C35 C02B H02C 109.5 . . ?
 H02A C02B H02B 109.5 . . ?
 H02A C02B H02C 109.5 . . ?
 H02B C02B H02C 109.5 . . ?
 H39A C39 H39B 109.5 . . ?
 H39A C39 H39C 109.5 . . ?
 H39B C39 H39C 109.5 . . ?
 C37 C39 H39A 109.5 . . ?
 C37 C39 H39B 109.5 . . ?
 C37 C39 H39C 109.5 . . ?
 C17 C16 H16 120.0 . . ?
 C17 C16 C15 120.09(19) . . ?
 C15 C16 H16 120.0 . . ?
 C31 C32 H32 119.8 . . ?
 C33 C32 C31 120.36(18) . . ?
 C33 C32 H32 119.8 . . ?
 C44 C50 C49 121.18(17) . . ?
 C44 C50 C43 119.26(17) . . ?
 C49 C50 C43 119.55(17) . . ?
 C67 C74 H74 118.9 . . ?
 C72 C74 C67 122.23(16) . . ?
 C72 C74 H74 118.9 . . ?
 C5 C4 H4 120.0 . . ?
 C3 C4 C5 120.02(19) . . ?
 C3 C4 H4 120.0 . . ?
 C51 C58 H58 118.7 . . ?
 C56 C58 C51 122.50(16) . . ?
 C56 C58 H58 118.7 . . ?
 F20 C43 C50 112.96(18) . . ?
 F22 C43 F20 103.7(2) . . ?
 F22 C43 C50 112.60(18) . . ?
 F24 C43 F20 105.5(2) . . ?
 F24 C43 F22 106.4(2) . . ?
 F24 C43 C50 114.84(18) . . ?
 F21 C43 C50 117.8(5) . . ?
 F21 C43 F25 112.3(10) . . ?
 F21 C43 F23 107.1(9) . . ?
 F25 C43 C50 109.1(4) . . ?
 F25 C43 F23 102.7(8) . . ?
 F23 C43 C50 106.4(4) . . ?
 C59 C66 H66 118.8 . . ?
 C64 C66 C59 122.49(17) . . ?
 C64 C66 H66 118.8 . . ?
 P3 C37 H37 105.8 . . ?
 C38 C37 P3 113.80(13) . . ?
 C38 C37 C39 110.89(15) . . ?
 C38 C37 H37 105.8 . . ?
 C39 C37 P3 113.86(13) . . ?
 C39 C37 H37 105.8 . . ?
 C64 C63 C61 117.82(16) . . ?
 C64 C63 H63 121.1 . . ?
 C61 C63 H63 121.1 . . ?
 C55 C56 C57 119.55(16) . . ?
 C58 C56 C55 120.93(16) . . ?
 C58 C56 C57 119.51(16) . . ?
 C12 C11 C10 120.20(18) . . ?
 C12 C11 H11 119.9 . . ?
 C10 C11 H11 119.9 . . ?
 C18 C13 H13 119.7 . . ?
 C18 C13 C14 120.53(18) . . ?
 C14 C13 H13 119.7 . . ?
 Fe1 C27 H27 127.8 . . ?
 C28 C27 Fe1 68.62(10) . . ?
 C28 C27 H27 125.7 . . ?
 C26 C27 Fe1 69.55(10) . . ?
 C26 C27 C28 108.68(16) . . ?
 C26 C27 H27 125.7 . . ?
 F28 C70 F26 104.61(19) . . ?
 F28 C70 C69 113.31(19) . . ?
 F26 C70 C69 112.12(17) . . ?
 F30 C70 F28 108.5(2) . . ?
 F30 C70 F26 104.5(2) . . ?
 F30 C70 C69 113.05(18) . . ?
 F31 C70 C69 114.7(10) . . ?
 F31 C70 F29 101.5(19) . . ?
 F31 C70 F27 102(2) . . ?
 F29 C70 C69 107.3(8) . . ?
 F27 C70 C69 115.5(10) . . ?
 F27 C70 F29 115(2) . . ?
 F1 C62 F3 105.84(17) . . ?
 F1 C62 C61 112.43(16) . . ?
 F2 C62 F1 105.79(18) . . ?
 F2 C62 F3 106.72(17) . . ?
 F2 C62 C61 112.44(16) . . ?
 F3 C62 C61 113.07(17) . . ?
 C34 C33 H33 119.9 . . ?
 C32 C33 C34 120.18(19) . . ?
 C32 C33 H33 119.9 . . ?
 C16 C15 H15 119.9 . . ?
 C14 C15 C16 120.19(18) . . ?
 C14 C15 H15 119.9 . . ?
 F4 C65 C64 112.24(16) . . ?
 F6 C65 F4 106.54(16) . . ?
 F6 C65 F5 106.33(17) . . ?
 F6 C65 C64 112.91(16) . . ?
 F5 C65 F4 106.32(15) . . ?
 F5 C65 C64 112.03(16) . . ?
 C2 C3 H3 119.7 . . ?
 C4 C3 C2 120.66(19) . . ?
 C4 C3 H3 119.7 . . ?
 C41 C40 H40A 109.5 . . ?
 C41 C40 H40B 109.5 . . ?
 C41 C40 H40C 109.5 . . ?
 H40A C40 H40B 109.5 . . ?
 H40A C40 H40C 109.5 . . ?
 H40B C40 H40C 109.5 . . ?
 Cl1S C1S Cl2S 111.60(13) . . ?
 Cl1S C1S H1SA 109.3 . . ?
 Cl1S C1S H1SB 109.3 . . ?
 Cl2S C1S H1SA 109.3 . . ?
 Cl2S C1S H1SB 109.3 . . ?
 H1SA C1S H1SB 108.0 . . ?
 F13 C53 C54 111.38(18) . . ?
 F14 C53 F13 103.05(18) . . ?
 F14 C53 C54 112.97(17) . . ?
 F15 C53 F13 105.10(18) . . ?
 F15 C53 F14 109.8(2) . . ?
 F15 C53 C54 113.75(17) . . ?
 C13 C14 H14 120.1 . . ?
 C15 C14 C13 119.74(19) . . ?
 C15 C14 H14 120.1 . . ?
 F7 C57 F9 107.81(18) . . ?
 F7 C57 F8 105.58(18) . . ?
 F7 C57 C56 113.24(16) . . ?
 F9 C57 F8 104.90(18) . . ?
 F9 C57 C56 112.84(16) . . ?
 F8 C57 C56 111.87(18) . . ?
 C67 B1 C48 112.48(14) . . ?
 C67 B1 C51 113.41(14) . . ?
 C48 B1 C51 102.30(13) . . ?
 C59 B1 C67 104.32(13) . . ?
 C59 B1 C48 114.07(14) . . ?
 C59 B1 C51 110.56(14) . . ?
 C41 C42 H42A 109.5 . . ?
 C41 C42 H42B 109.5 . . ?
 C41 C42 H42C 109.5 . . ?
 H42A C42 H42B 109.5 . . ?
 H42A C42 H42C 109.5 . . ?
 H42B C42 H42C 109.5 . . ?

loop_
  _geom_torsion_atom_site_label_1
  _geom_torsion_atom_site_label_2
  _geom_torsion_atom_site_label_3
  _geom_torsion_atom_site_label_4
  _geom_torsion
  _geom_torsion_site_symmetry_1
  _geom_torsion_site_symmetry_2
  _geom_torsion_site_symmetry_3
  _geom_torsion_site_symmetry_4
  _geom_torsion_publ_flag
 Pd1 P2 C18 C17 170.41(13) . . . . ?
 Pd1 P2 C18 C13 -12.31(16) . . . . ?
 Pd1 P2 C29 C30 72.48(16) . . . . ?
 Pd1 P2 C29 C34 -105.14(14) . . . . ?
 Pd1 P2 C24 Fe1 -65.57(11) . . . . ?
 Pd1 P2 C24 C28 -158.45(15) . . . . ?
 Pd1 P2 C24 C25 21.03(16) . . . . ?
 Pd1 P3 C41 C40 -64.78(15) . . . . ?
 Pd1 P3 C41 C42 60.93(15) . . . . ?
 Pd1 P3 C35 C36 64.57(14) . . . . ?
 Pd1 P3 C35 C02B -165.66(12) . . . . ?
 Pd1 P3 C37 C38 -45.83(14) . . . . ?
 Pd1 P3 C37 C39 -174.23(12) . . . . ?
 Pd1 P1 C23 Fe1 -13.75(14) . . . . ?
 Pd1 P1 C23 C19 74.73(16) . . . . ?
 Pd1 P1 C23 C22 -102.35(14) . . . . ?
 Pd1 P1 C7 C12 26.32(17) . . . . ?
 Pd1 P1 C7 C8 -153.25(13) . . . . ?
 Pd1 P1 C1 C6 49.96(15) . . . . ?
 Pd1 P1 C1 C2 -130.26(15) . . . . ?
 Fe1 C19 C23 P1 -116.68(14) . . . . ?
 Fe1 C19 C23 C22 60.84(11) . . . . ?
 Fe1 C19 C20 C21 -59.10(13) . . . . ?
 Fe1 C23 C22 C21 59.52(12) . . . . ?
 Fe1 C22 C21 C20 58.62(12) . . . . ?
 Fe1 C28 C24 P2 118.75(15) . . . . ?
 Fe1 C28 C24 C25 -60.79(11) . . . . ?
 Fe1 C28 C27 C26 58.10(13) . . . . ?
 Fe1 C25 C24 P2 -118.30(13) . . . . ?
 Fe1 C25 C24 C28 61.29(12) . . . . ?
 Fe1 C25 C26 C27 -59.27(13) . . . . ?
 Fe1 C20 C21 C22 -58.31(12) . . . . ?
 Fe1 C26 C27 C28 -57.53(13) . . . . ?
 P2 C18 C17 C16 -179.49(15) . . . . ?
 P2 C18 C13 C14 -179.70(15) . . . . ?
 P2 C29 C34 C33 175.02(14) . . . . ?
 P1 C23 C22 Fe1 117.34(13) . . . . ?
 P1 C23 C22 C21 176.86(13) . . . . ?
 P1 C7 C12 C11 -179.06(15) . . . . ?
 P1 C7 C8 C9 178.80(14) . . . . ?
 P1 C1 C6 C5 179.34(15) . . . . ?
 P1 C1 C2 C3 179.78(16) . . . . ?
 C19 C23 C22 Fe1 -60.24(11) . . . . ?
 C19 C23 C22 C21 -0.72(19) . . . . ?
 C19 C20 C21 Fe1 57.99(12) . . . . ?
 C19 C20 C21 C22 -0.3(2) . . . . ?
 C23 P1 C7 C12 163.26(15) . . . . ?
 C23 P1 C7 C8 -16.31(17) . . . . ?
 C23 P1 C1 C6 -79.34(16) . . . . ?
 C23 P1 C1 C2 100.44(16) . . . . ?
 C23 C19 C20 Fe1 58.97(12) . . . . ?
 C23 C19 C20 C21 -0.1(2) . . . . ?
 C23 C22 C21 Fe1 -57.98(12) . . . . ?
 C23 C22 C21 C20 0.6(2) . . . . ?
 C30 C29 C34 C33 -2.6(3) . . . . ?
 C30 C31 C32 C33 -1.9(3) . . . . ?
 C71 C69 C68 C67 -0.4(3) . . . . ?
 C71 C69 C70 F28 -30.0(3) . . . . ?
 C71 C69 C70 F26 -148.2(2) . . . . ?
 C71 C69 C70 F30 93.9(3) . . . . ?
 C71 C69 C70 F31 141(2) . . . . ?
 C71 C69 C70 F29 29.1(14) . . . . ?
 C71 C69 C70 F27 -100(3) . . . . ?
 C71 C72 C73 F10 -144.53(17) . . . . ?
 C71 C72 C73 F12 96.1(2) . . . . ?
 C71 C72 C73 F16 -22.9(2) . . . . ?
 C71 C72 C74 C67 -1.6(3) . . . . ?
 C52 C51 C58 C56 -0.5(3) . . . . ?
 C52 C51 B1 C67 26.0(2) . . . . ?
 C52 C51 B1 C48 -95.38(18) . . . . ?
 C52 C51 B1 C59 142.77(16) . . . . ?
 C52 C54 C53 F13 67.9(2) . . . . ?
 C52 C54 C53 F14 -47.5(3) . . . . ?
 C52 C54 C53 F15 -173.55(19) . . . . ?
 C48 C47 C45 C44 -0.9(3) . . . . ?
 C48 C47 C45 C46 178.68(17) . . . . ?
 C48 C49 C50 C44 -1.1(3) . . . . ?
 C48 C49 C50 C43 179.93(17) . . . . ?
 C7 P1 C23 Fe1 -146.65(10) . . . . ?
 C7 P1 C23 C19 -58.17(16) . . . . ?
 C7 P1 C23 C22 124.75(15) . . . . ?
 C7 P1 C1 C6 173.96(14) . . . . ?
 C7 P1 C1 C2 -6.25(18) . . . . ?
 C7 C12 C11 C10 0.2(3) . . . . ?
 C51 C52 C54 C55 -0.9(3) . . . . ?
 C51 C52 C54 C53 -178.23(17) . . . . ?
 C51 C58 C56 C55 -0.2(3) . . . . ?
 C51 C58 C56 C57 -178.63(17) . . . . ?
 C1 P1 C23 Fe1 103.91(11) . . . . ?
 C1 P1 C23 C19 -167.61(15) . . . . ?
 C1 P1 C23 C22 15.31(16) . . . . ?
 C1 P1 C7 C12 -91.50(16) . . . . ?
 C1 P1 C7 C8 88.93(16) . . . . ?
 C1 C6 C5 C4 1.1(3) . . . . ?
 C1 C2 C3 C4 0.7(3) . . . . ?
 C18 P2 C29 C30 -47.58(16) . . . . ?
 C18 P2 C29 C34 134.81(15) . . . . ?
 C18 P2 C24 Fe1 53.83(13) . . . . ?
 C18 P2 C24 C28 -39.05(19) . . . . ?
 C18 P2 C24 C25 140.43(14) . . . . ?
 C18 C17 C16 C15 -2.1(3) . . . . ?
 C18 C13 C14 C15 0.4(3) . . . . ?
 C60 C59 C66 C64 -1.1(2) . . . . ?
 C60 C59 B1 C67 -82.31(19) . . . . ?
 C60 C59 B1 C48 40.8(2) . . . . ?
 C60 C59 B1 C51 155.43(16) . . . . ?
 C60 C61 C63 C64 -0.5(3) . . . . ?
 C60 C61 C62 F1 75.1(2) . . . . ?
 C60 C61 C62 F2 -44.2(3) . . . . ?
 C60 C61 C62 F3 -165.11(18) . . . . ?
 C6 C1 C2 C3 -0.4(3) . . . . ?
 C6 C5 C4 C3 -0.9(3) . . . . ?
 C69 C71 C72 C73 -174.83(16) . . . . ?
 C69 C71 C72 C74 0.2(3) . . . . ?
 C29 P2 C18 C17 -57.89(16) . . . . ?
 C29 P2 C18 C13 119.40(15) . . . . ?
 C29 P2 C24 Fe1 159.26(10) . . . . ?
 C29 P2 C24 C28 66.38(18) . . . . ?
 C29 P2 C24 C25 -114.14(15) . . . . ?
 C29 C30 C31 C32 -0.9(3) . . . . ?
 C29 C34 C33 C32 -0.1(3) . . . . ?
 C47 C48 C49 C50 0.0(3) . . . . ?
 C47 C48 B1 C67 -43.5(2) . . . . ?
 C47 C48 B1 C51 78.54(18) . . . . ?
 C47 C48 B1 C59 -162.04(15) . . . . ?
 C47 C45 C44 C50 -0.2(3) . . . . ?
 C47 C45 C46 F17 -42.9(2) . . . . ?
 C47 C45 C46 F19 76.0(2) . . . . ?
 C47 C45 C46 F18 -163.60(16) . . . . ?
 C68 C67 C74 C72 1.9(2) . . . . ?
 C68 C67 B1 C48 -33.6(2) . . . . ?
 C68 C67 B1 C51 -149.13(15) . . . . ?
 C68 C67 B1 C59 90.51(18) . . . . ?
 C68 C69 C70 F28 150.5(2) . . . . ?
 C68 C69 C70 F26 32.3(3) . . . . ?
 C68 C69 C70 F30 -85.5(3) . . . . ?
 C68 C69 C70 F31 -38(2) . . . . ?
 C68 C69 C70 F29 -150.4(14) . . . . ?
 C68 C69 C70 F27 80(3) . . . . ?
 C72 C71 C69 C68 0.8(3) . . . . ?
 C72 C71 C69 C70 -178.71(16) . . . . ?
 C25 C26 C27 Fe1 57.99(12) . . . . ?
 C25 C26 C27 C28 0.5(2) . . . . ?
 C59 C60 C61 C63 -0.3(3) . . . . ?
 C59 C60 C61 C62 -179.03(16) . . . . ?
 C20 C19 C23 Fe1 -60.31(12) . . . . ?
 C20 C19 C23 P1 -176.99(13) . . . . ?
 C20 C19 C23 C22 0.53(19) . . . . ?
 C55 C54 C53 F13 -109.5(2) . . . . ?
 C55 C54 C53 F14 135.1(2) . . . . ?
 C55 C54 C53 F15 9.1(3) . . . . ?
 C55 C56 C57 F7 151.85(18) . . . . ?
 C55 C56 C57 F9 29.0(3) . . . . ?
 C55 C56 C57 F8 -89.0(2) . . . . ?
 C73 C72 C74 C67 173.52(16) . . . . ?
 C54 C52 C51 C58 1.0(2) . . . . ?
 C54 C52 C51 B1 174.22(16) . . . . ?
 C54 C55 C56 C58 0.3(3) . . . . ?
 C54 C55 C56 C57 178.76(18) . . . . ?
 C45 C44 C50 C49 1.2(3) . . . . ?
 C45 C44 C50 C43 -179.83(17) . . . . ?
 C44 C45 C46 F17 136.65(18) . . . . ?
 C44 C45 C46 F19 -104.4(2) . . . . ?
 C44 C45 C46 F18 16.0(2) . . . . ?
 C44 C50 C43 F20 115.2(3) . . . . ?
 C44 C50 C43 F22 -127.8(3) . . . . ?
 C44 C50 C43 F24 -5.8(3) . . . . ?
 C44 C50 C43 F21 -172.2(11) . . . . ?
 C44 C50 C43 F25 58.1(9) . . . . ?
 C44 C50 C43 F23 -52.1(7) . . . . ?
 C12 C7 C8 C9 -0.8(3) . . . . ?
 C49 C48 C47 C45 1.0(2) . . . . ?
 C49 C48 B1 C67 146.96(16) . . . . ?
 C49 C48 B1 C51 -91.02(18) . . . . ?
 C49 C48 B1 C59 28.4(2) . . . . ?
 C49 C50 C43 F20 -65.8(3) . . . . ?
 C49 C50 C43 F22 51.2(3) . . . . ?
 C49 C50 C43 F24 173.2(3) . . . . ?
 C49 C50 C43 F21 6.8(11) . . . . ?
 C49 C50 C43 F25 -122.9(9) . . . . ?
 C49 C50 C43 F23 126.9(7) . . . . ?
 C9 C10 C11 C12 -0.7(3) . . . . ?
 C24 P2 C18 C17 49.58(17) . . . . ?
 C24 P2 C18 C13 -133.13(15) . . . . ?
 C24 P2 C29 C30 -161.20(14) . . . . ?
 C24 P2 C29 C34 21.19(17) . . . . ?
 C24 C28 C27 Fe1 -57.76(12) . . . . ?
 C24 C28 C27 C26 0.3(2) . . . . ?
 C24 C25 C26 Fe1 58.19(12) . . . . ?
 C24 C25 C26 C27 -1.1(2) . . . . ?
 C46 C45 C44 C50 -179.79(17) . . . . ?
 C8 C7 C12 C11 0.5(3) . . . . ?
 C8 C9 C10 C11 0.4(3) . . . . ?
 C17 C18 C13 C14 -2.4(3) . . . . ?
 C17 C16 C15 C14 0.1(3) . . . . ?
 C10 C9 C8 C7 0.3(3) . . . . ?
 C41 P3 C35 C36 -169.07(13) . . . . ?
 C41 P3 C35 C02B -39.30(16) . . . . ?
 C41 P3 C37 C38 -169.03(13) . . . . ?
 C41 P3 C37 C39 62.57(15) . . . . ?
 C31 C30 C29 P2 -174.54(14) . . . . ?
 C31 C30 C29 C34 3.1(3) . . . . ?
 C31 C32 C33 C34 2.4(3) . . . . ?
 C61 C60 C59 C66 1.1(3) . . . . ?
 C61 C60 C59 B1 175.27(16) . . . . ?
 C35 P3 C41 C40 168.66(14) . . . . ?
 C35 P3 C41 C42 -65.64(15) . . . . ?
 C35 P3 C37 C38 80.30(15) . . . . ?
 C35 P3 C37 C39 -48.09(15) . . . . ?
 C2 C1 C6 C5 -0.4(3) . . . . ?
 C5 C4 C3 C2 0.0(3) . . . . ?
 C26 C25 C24 Fe1 -60.01(12) . . . . ?
 C26 C25 C24 P2 -178.31(12) . . . . ?
 C26 C25 C24 C28 1.28(19) . . . . ?
 C16 C15 C14 C13 0.7(3) . . . . ?
 C74 C67 C68 C69 -0.9(2) . . . . ?
 C74 C67 B1 C48 151.90(15) . . . . ?
 C74 C67 B1 C51 36.4(2) . . . . ?
 C74 C67 B1 C59 -83.96(18) . . . . ?
 C74 C72 C73 F10 40.3(2) . . . . ?
 C74 C72 C73 F12 -79.0(2) . . . . ?
 C74 C72 C73 F16 161.98(16) . . . . ?
 C58 C51 B1 C67 -161.02(15) . . . . ?
 C58 C51 B1 C48 77.59(18) . . . . ?
 C58 C51 B1 C59 -44.3(2) . . . . ?
 C58 C56 C57 F7 -29.7(3) . . . . ?
 C58 C56 C57 F9 -152.51(18) . . . . ?
 C58 C56 C57 F8 89.5(2) . . . . ?
 C66 C59 B1 C67 91.51(18) . . . . ?
 C66 C59 B1 C48 -145.38(16) . . . . ?
 C66 C59 B1 C51 -30.7(2) . . . . ?
 C66 C64 C63 C61 0.5(3) . . . . ?
 C66 C64 C65 F4 -153.48(17) . . . . ?
 C66 C64 C65 F6 -33.0(2) . . . . ?
 C66 C64 C65 F5 87.0(2) . . . . ?
 C37 P3 C41 C40 54.45(16) . . . . ?
 C37 P3 C41 C42 -179.85(14) . . . . ?
 C37 P3 C35 C36 -57.82(15) . . . . ?
 C37 P3 C35 C02B 71.95(16) . . . . ?
 C63 C64 C66 C59 0.3(3) . . . . ?
 C63 C64 C65 F4 30.0(2) . . . . ?
 C63 C64 C65 F6 150.48(17) . . . . ?
 C63 C64 C65 F5 -89.5(2) . . . . ?
 C63 C61 C62 F1 -103.6(2) . . . . ?
 C63 C61 C62 F2 137.12(19) . . . . ?
 C63 C61 C62 F3 16.2(3) . . . . ?
 C56 C55 C54 C52 0.2(3) . . . . ?
 C56 C55 C54 C53 177.48(18) . . . . ?
 C13 C18 C17 C16 3.2(3) . . . . ?
 C27 C28 C24 Fe1 59.80(12) . . . . ?
 C27 C28 C24 P2 178.55(14) . . . . ?
 C27 C28 C24 C25 -0.99(19) . . . . ?
 C70 C69 C68 C67 179.08(16) . . . . ?
 C62 C61 C63 C64 178.17(17) . . . . ?
 C65 C64 C66 C59 -176.13(16) . . . . ?
 C65 C64 C63 C61 176.95(17) . . . . ?
 B1 C67 C68 C69 -175.72(16) . . . . ?
 B1 C67 C74 C72 176.67(15) . . . . ?
 B1 C48 C47 C45 -169.33(16) . . . . ?
 B1 C48 C49 C50 169.95(16) . . . . ?
 B1 C51 C58 C56 -174.02(16) . . . . ?
 B1 C59 C66 C64 -175.34(16) . . . . ?

_smtbx_masks_special_details
;
A solvent mask was calculated and 88 electrons were 
found in a volume of 328\%A^3^ in 2 voids per unit cell. 
This is consistent with the presence of 
2[CH2Cl2] per formula unit 
which account for 84 electrons 
per unit cell.
;
loop_
  _smtbx_masks_void_nr
  _smtbx_masks_void_average_x
  _smtbx_masks_void_average_y
  _smtbx_masks_void_average_z
  _smtbx_masks_void_volume
  _smtbx_masks_void_count_electrons
  _smtbx_masks_void_content
 1 0.000 0.500 0.500 251.9 88.4 '2 CH2Cl2'
 2 0.158 0.460 0.054 38.0 0.0 ?
 3 -0.158 0.540 0.946 38.0 0.0 ?

_smtbx_masks_void_probe_radius     1.2
_smtbx_masks_void_truncation_radius  1.2
# end Validation Reply Form
_olex2_submission_special_instructions  'No special instructions were received'
_oxdiff_exptl_absorpt_empirical_details
;
Empirical correction (ABSPACK) includes:
- Absorption correction using spherical harmonics
- Frame scaling
;
_oxdiff_exptl_absorpt_empirical_full_max  1.538
_oxdiff_exptl_absorpt_empirical_full_min  0.667
# start Validation Reply Form
_vrf_PLAT213_vp.01
;
PROBLEM: Atom F24             has ADP max/min Ratio .....        4.6 prolat
RESPONSE: Split disordered CF3.
;
_vrf_PLAT910_vp.01
;
PROBLEM: Missing # of FCF Reflection(s) Below Theta(Min).         12 Note  
RESPONSE: Reflns blocked by beamstop.
;
