# Supplementary material for: Cleavage of [Pd2(PP)2(μ-Cl)2][BArF24]2 (PP = Bis(phosphino)ferrocene, BArF24 = Tetrakis(3,5-bis(trifluoromethyl)phenyl)borate) with Monodentate Phosphines
Source: Molecules. 2024 Apr 29;29(9):2047. doi: 10.3390/molecules29092047 (PMC11085644; doi:10.3390/molecules29092047)
Supplement: Supplementary file 1 [file molecules-29-02047-s001.zip › [Pd2(dppdtbpf)2Cl2][BArF24]2.cif]

data_il.04
_audit_creation_date               2024-03-17
_audit_creation_method
;
Olex2 1.5
(compiled 2024.02.16 svn.r378c4104 for OlexSys, GUI svn.r6928)
;
_shelx_SHELXL_version_number       '2019/3'
_audit_contact_author_address      ?
_audit_contact_author_email        ?
_audit_contact_author_name         ''
_audit_contact_author_phone        ?
_publ_contact_author_id_orcid      ?
_publ_section_references
;
Dolomanov, O.V., Bourhis, L.J., Gildea, R.J, Howard, J.A.K. & Puschmann, H.
 (2009), J. Appl. Cryst. 42, 339-341.

Sheldrick, G.M. (2015). Acta Cryst. A71, 3-8.

Sheldrick, G.M. (2015). Acta Cryst. C71, 3-8.
;
_chemical_name_common              ?
_chemical_name_systematic          ?
_chemical_formula_moiety          
 'C60 H72 Cl2 Fe2 P4 Pd2, 2(C32 H12 B F24), 3[CH2Cl2]'
_chemical_formula_sum              'C127 H102 B2 Cl8 F48 Fe2 P4 Pd2'
_chemical_formula_weight           3293.68
_chemical_melting_point            ?
loop_
  _atom_type_symbol
  _atom_type_description
  _atom_type_scat_dispersion_real
  _atom_type_scat_dispersion_imag
  _atom_type_scat_source
 'C' 'C' 0.0033 0.0016 'International Tables Vol C Tables 4.2.6.8 and 6.1.1.4'
 'H' 'H' 0.0000 0.0000 'International Tables Vol C Tables 4.2.6.8 and 6.1.1.4'
 'B' 'B' 0.0013 0.0007 'International Tables Vol C Tables 4.2.6.8 and 6.1.1.4'
 'Cl' 'Cl' 0.1484 0.1585 'International Tables Vol C Tables 4.2.6.8 and 6.1.1.4'
 'F' 'F' 0.0171 0.0103 'International Tables Vol C Tables 4.2.6.8 and 6.1.1.4'
 'Fe' 'Fe' 0.3463 0.8444 'International Tables Vol C Tables 4.2.6.8 and 6.1.1.4'
 'P' 'P' 0.1023 0.0942 'International Tables Vol C Tables 4.2.6.8 and 6.1.1.4'
 'Pd' 'Pd' -0.9988 1.0072
 'International Tables Vol C Tables 4.2.6.8 and 6.1.1.4'

_shelx_space_group_comment
;
The symmetry employed for this shelxl refinement is uniquely defined
by the following loop, which should always be used as a source of
symmetry information in preference to the above space-group names.
They are only intended as comments.
;
_space_group_crystal_system        'triclinic'
_space_group_IT_number             2
_space_group_name_H-M_alt          'P -1'
_space_group_name_Hall             '-P 1'
loop_
  _space_group_symop_operation_xyz
 'x, y, z'
 '-x, -y, -z'

_cell_length_a                     13.3640(4)
_cell_length_b                     14.1731(4)
_cell_length_c                     18.8640(5)
_cell_angle_alpha                  107.137(2)
_cell_angle_beta                   99.478(2)
_cell_angle_gamma                  95.132(2)
_cell_volume                       3331.50(17)
_cell_formula_units_Z              1
_cell_measurement_reflns_used      27501
_cell_measurement_temperature      101(2)
_cell_measurement_theta_max        28.9180
_cell_measurement_theta_min        2.1110
_shelx_estimated_absorpt_T_max     0.896
_shelx_estimated_absorpt_T_min     0.755
_exptl_absorpt_coefficient_mu      0.804
_exptl_absorpt_correction_T_max    0.929
_exptl_absorpt_correction_T_min    0.840
_exptl_absorpt_correction_type     gaussian
_exptl_absorpt_process_details
;
CrysAlisPro 1.171.42.84a (Rigaku Oxford Diffraction, 2023)
Numerical absorption correction based on gaussian integration over
a multifaceted crystal model
Empirical absorption correction using spherical harmonics,
implemented in SCALE3 ABSPACK scaling algorithm.
;
_exptl_absorpt_special_details     ?
_exptl_crystal_colour              'blackish blue'
_exptl_crystal_colour_modifier     blackish
_exptl_crystal_colour_primary      blue
_exptl_crystal_density_diffrn      1.642
_exptl_crystal_density_meas        ?
_exptl_crystal_density_method      ?
_exptl_crystal_description         block
_exptl_crystal_F_000               1646
loop_
  _exptl_crystal_face_index_h
  _exptl_crystal_face_index_k
  _exptl_crystal_face_index_l
  _exptl_crystal_face_perp_dist
 -15 -7 -3 0.1526
 -13 15 -11 0.1286
 14 -13 10 0.1059
 4 0 -26 0.0675
 11 -14 -9 0.1063
 -11 17 -6 0.1526
 0 0 -25 0.0654
 0 0 25 0.0767
 9 -16 14 0.1302
 -3 6 22 0.0870
 13 7 -21 0.1246
 -17 8 8 0.1349
 -14 -5 21 0.1365
 -5 -15 22 0.1586
 15 -14 2 0.1022
 17 7 -10 0.1197
 16 8 0 0.1015
 3 4 22 0.0517
 7 -5 23 0.0710

_exptl_crystal_size_max            0.37
_exptl_crystal_size_mid            0.25
_exptl_crystal_size_min            0.14
_exptl_transmission_factor_max     ?
_exptl_transmission_factor_min     ?
_diffrn_reflns_av_R_equivalents    0.0461
_diffrn_reflns_av_unetI/netI       0.0510
_diffrn_reflns_Laue_measured_fraction_full  0.993
_diffrn_reflns_Laue_measured_fraction_max  0.951
_diffrn_reflns_limit_h_max         19
_diffrn_reflns_limit_h_min         -19
_diffrn_reflns_limit_k_max         20
_diffrn_reflns_limit_k_min         -19
_diffrn_reflns_limit_l_max         26
_diffrn_reflns_limit_l_min         -26
_diffrn_reflns_number              90876
_diffrn_reflns_point_group_measured_fraction_full  0.993
_diffrn_reflns_point_group_measured_fraction_max  0.951
_diffrn_reflns_theta_full          25.242
_diffrn_reflns_theta_max           30.597
_diffrn_reflns_theta_min           2.178
_diffrn_ambient_temperature        101.15
_diffrn_detector_area_resol_mean   10.0000
_diffrn_measured_fraction_theta_full  0.993
_diffrn_measured_fraction_theta_max  0.951
_diffrn_measurement_details
;
List of Runs (angles in degrees, time in seconds):

  # Type    Start    End  Width  t~exp~   \w     \q     \k     \f   Frames
--------------------------------------------------------------------------
  1  \w    -74.00 110.00   0.50   25.00    --   20.00  54.00 -25.99  368
  2  \w    -74.00 110.00   0.50   25.00    --   20.00  54.00-150.00  368
  3  \w    -74.00 110.00   0.50   25.00    --   20.00  54.00 142.54  368
  4  \w    -74.00 110.00   0.50   25.00    --   20.00  54.00-106.52  368
  5  \w    -74.00 110.00   0.50   25.00    --   20.00  54.00  25.69  368
  6  \w    -14.00  65.00   0.50   25.00    --   20.00  54.00 116.57  158
  7  \w    -14.00  65.00   0.50   25.00    --   20.00  54.00 116.57  158
  8  \w     16.00  42.00   0.50   25.00    --   20.00  54.00 171.55   52
  9  \w    -73.00 107.00   0.50   25.00    --   20.00  54.00 -71.08  360
 10  \w    -74.00  42.00   0.50   25.00    --   20.00  54.00   0.00  232
 11  \w     66.00 105.00   0.50   25.00    --   20.00  54.00   0.00   78
 12  \w    -74.00   4.00   0.50   25.00    --   20.00  54.00  60.00  156
;
_diffrn_measurement_device         'two-circle diffractometer'
_diffrn_measurement_device_type    'XtaLAB Mini II'
_diffrn_measurement_method         '\w scans'
_diffrn_radiation_type             MoK\a
_diffrn_radiation_wavelength       0.71073
_diffrn_source                     ?
_reflns_Friedel_coverage           0.000
_reflns_Friedel_fraction_full      .
_reflns_Friedel_fraction_max       .
_reflns_number_gt                  14896
_reflns_number_total               19504
_reflns_special_details
;
 Reflections were merged by SHELXL according to the crystal
 class for the calculation of statistics and refinement.
 
 Structure factors included contributions from the .fab file.
 
 _reflns_Friedel_fraction is defined as the number of unique
 Friedel pairs measured divided by the number that would be
 possible theoretically, ignoring centric projections and
 systematic absences.
;
_reflns_threshold_expression       'I > 2\s(I)'
_computing_cell_refinement         'CrysAlisPro 1.171.42.84a (Rigaku OD, 2023)'
_computing_data_collection         'CrysAlisPro 1.171.42.84a (Rigaku OD, 2023)'
_computing_data_reduction          'CrysAlisPro 1.171.42.84a (Rigaku OD, 2023)'
_computing_molecular_graphics      'Olex2 1.5 (Dolomanov et al., 2009)'
_computing_publication_material    'Olex2 1.5 (Dolomanov et al., 2009)'
_computing_structure_refinement    'SHELXL 2019/3 (Sheldrick, 2015)'
_computing_structure_solution      'SHELXT 2018/2 (Sheldrick, 2018)'
_refine_diff_density_max           0.760
_refine_diff_density_min           -0.991
_refine_diff_density_rms           0.084
_refine_ls_extinction_coef         .
_refine_ls_extinction_method       none
_refine_ls_goodness_of_fit_ref     1.026
_refine_ls_hydrogen_treatment      constr
_refine_ls_matrix_type             full
_refine_ls_number_parameters       835
_refine_ls_number_reflns           19504
_refine_ls_number_restraints       0
_refine_ls_R_factor_all            0.0648
_refine_ls_R_factor_gt             0.0447
_refine_ls_restrained_S_all        1.026
_refine_ls_shift/su_max            0.001
_refine_ls_shift/su_mean           0.000
_refine_ls_structure_factor_coef   Fsqd
_refine_ls_weighting_details      
 'w=1/[\s^2^(Fo^2^)+(0.0418P)^2^+2.8163P] where P=(Fo^2^+2Fc^2^)/3'
_refine_ls_weighting_scheme        calc
_refine_ls_wR_factor_gt            0.0977
_refine_ls_wR_factor_ref           0.1040
_refine_special_details            ?
_olex2_refinement_description
;
1.a Aromatic/amide H refined with riding coordinates:
 C19(H19), C48(H48), C26(H26), C50(H50), C32(H32), C18(H18), C14(H14),
 C10(H10), C40(H40), C15(H15), C42(H42), C17(H17), C60(H60), C30(H30), C16(H16),
  C36(H36), C34(H34), C58(H58), C44(H44), C55(H55), C46(H46), C12(H12),
 C23(H23), C29(H29), C21(H21), C28(H28), C25(H25), C11(H11), C13(H13), C24(H24)
1.b Idealised Me refined as rotating group:
 C2(H2A,H2B,H2C), C7(H7A,H7B,H7C), C8(H8A,H8B,H8C), C5(H5A,H5B,H5C), C4(H4A,
 H4B,H4C), C3(H3A,H3B,H3C)
;
_atom_sites_solution_hydrogens     geom
_atom_sites_solution_primary       dual
_atom_sites_solution_secondary     ?
loop_
  _atom_site_label
  _atom_site_type_symbol
  _atom_site_fract_x
  _atom_site_fract_y
  _atom_site_fract_z
  _atom_site_U_iso_or_equiv
  _atom_site_adp_type
  _atom_site_occupancy
  _atom_site_site_symmetry_order
  _atom_site_calc_flag
  _atom_site_refinement_flags_posn
  _atom_site_refinement_flags_adp
  _atom_site_refinement_flags_occupancy
  _atom_site_disorder_assembly
  _atom_site_disorder_group
 Pd1 Pd 0.50588(2) 0.03105(2) 0.41461(2) 0.01862(5) Uani 1 1 d . . . . .
 Fe1 Fe 0.59683(3) 0.10433(3) 0.22320(2) 0.02284(8) Uani 1 1 d . . . . .
 P2 P 0.46809(4) 0.16492(4) 0.37536(3) 0.01911(12) Uani 1 1 d . . . . .
 P1 P 0.53724(4) -0.07205(4) 0.30421(3) 0.01872(11) Uani 1 1 d . . . . .
 Cl1 Cl 0.46568(6) 0.10157(5) 0.53466(4) 0.03923(17) Uani 1 1 d . . . . .
 F4 F 1.33373(11) 0.48251(11) 0.34521(8) 0.0308(3) Uani 1 1 d . . . . .
 F24 F 0.85623(12) 0.60622(11) 0.50482(9) 0.0350(4) Uani 1 1 d . . . . .
 F5 F 1.40668(12) 0.41940(12) 0.25146(9) 0.0341(3) Uani 1 1 d . . . . .
 F6 F 1.40090(11) 0.57701(11) 0.28969(9) 0.0356(4) Uani 1 1 d . . . . .
 F2 F 1.15873(13) 0.77888(11) 0.48241(9) 0.0389(4) Uani 1 1 d . . . . .
 F21 F 0.89170(12) 0.15004(11) 0.34153(11) 0.0408(4) Uani 1 1 d . . . . .
 F3 F 1.20308(14) 0.90073(13) 0.44418(9) 0.0480(5) Uani 1 1 d . . . . .
 F20 F 1.04040(15) 0.20789(13) 0.40775(12) 0.0543(5) Uani 1 1 d . . . . .
 F1 F 1.06689(14) 0.89578(14) 0.48973(9) 0.0484(5) Uani 1 1 d . . . . .
 F19 F 1.01682(16) 0.17242(12) 0.28782(11) 0.0523(5) Uani 1 1 d . . . . .
 F23 F 0.83733(17) 0.47423(14) 0.53665(10) 0.0550(5) Uani 1 1 d . . . . .
 F18 F 0.55482(14) 0.53897(15) 0.18960(11) 0.0504(5) Uani 1 1 d . . . . .
 F22 F 0.72434(12) 0.49846(15) 0.45119(11) 0.0553(5) Uani 1 1 d . . . . .
 F15 F 0.79445(17) 0.20325(13) -0.02881(10) 0.0543(5) Uani 1 1 d . . . . .
 F8 F 1.15858(16) 0.51240(15) -0.00007(10) 0.0534(5) Uani 1 1 d . . . . .
 F13 F 0.78277(17) 0.15158(12) 0.06402(10) 0.0562(5) Uani 1 1 d . . . . .
 F16 F 0.60356(15) 0.60481(16) 0.11164(14) 0.0627(6) Uani 1 1 d . . . . .
 F9 F 1.06476(16) 0.37264(17) -0.02893(10) 0.0658(6) Uani 1 1 d . . . . .
 F10 F 0.93922(19) 0.94442(12) 0.23185(11) 0.0624(6) Uani 1 1 d . . . . .
 F7 F 1.22803(17) 0.38129(19) -0.00920(11) 0.0680(6) Uani 1 1 d . . . . .
 F17 F 0.50050(14) 0.46764(17) 0.07152(12) 0.0688(7) Uani 1 1 d . . . . .
 F14 F 0.64728(15) 0.16711(15) -0.00724(14) 0.0739(7) Uani 1 1 d . . . . .
 F12 F 0.84571(19) 0.81528(15) 0.15610(13) 0.0752(7) Uani 1 1 d . . . . .
 F11 F 0.9985(2) 0.84429(19) 0.14543(13) 0.0829(8) Uani 1 1 d . . . . .
 C20 C 0.64221(18) -0.13424(17) 0.33367(13) 0.0213(4) Uani 1 1 d . . . . .
 C51 C 1.12128(19) 0.83911(18) 0.44490(14) 0.0253(5) Uani 1 1 d . . . . .
 C47 C 0.97923(17) 0.62909(16) 0.26930(13) 0.0198(4) Uani 1 1 d . . . . .
 C19 C 0.63065(18) -0.23756(17) 0.31679(14) 0.0234(5) Uani 1 1 d . . . . .
 H19 H 0.569175 -0.277561 0.285691 0.028 Uiso 1 1 calc R U . . .
 C00Y C 1.06032(17) 0.78512(17) 0.36753(13) 0.0214(4) Uani 1 1 d . . . . .
 C48 C 0.95071(18) 0.68781(17) 0.22335(13) 0.0227(5) Uani 1 1 d . . . . .
 H48 H 0.914625 0.655654 0.172803 0.027 Uiso 1 1 calc R U . . .
 C49 C 0.97322(19) 0.79148(17) 0.24891(13) 0.0239(5) Uani 1 1 d . . . . .
 C26 C 0.65315(18) 0.20625(17) 0.32493(14) 0.0232(5) Uani 1 1 d . . . . .
 H26 H 0.696647 0.194660 0.365766 0.028 Uiso 1 1 calc R U . . .
 C9 C 0.42725(18) -0.16775(17) 0.25775(13) 0.0220(5) Uani 1 1 d . . . . .
 C50 C 1.02792(18) 0.84122(17) 0.32097(13) 0.0235(5) Uani 1 1 d . . . . .
 H50 H 1.043171 0.911984 0.338479 0.028 Uiso 1 1 calc R U . . .
 C32 C 0.89849(17) 0.50147(16) 0.36306(13) 0.0196(4) Uani 1 1 d . . . . .
 H32 H 0.877062 0.564434 0.366121 0.024 Uiso 1 1 calc R U . . .
 C31 C 0.94780(17) 0.45709(16) 0.30445(12) 0.0186(4) Uani 1 1 d . . . . .
 C18 C 0.7095(2) -0.28195(19) 0.34566(15) 0.0278(5) Uani 1 1 d . . . . .
 H18 H 0.701898 -0.352489 0.333849 0.033 Uiso 1 1 calc R U . . .
 C14 C 0.34425(19) -0.17614(18) 0.29299(16) 0.0277(5) Uani 1 1 d . . . . .
 H14 H 0.347216 -0.134671 0.343299 0.033 Uiso 1 1 calc R U . . .
 C59 C 0.67347(19) 0.4616(2) 0.12137(14) 0.0273(5) Uani 1 1 d . . . . .
 C33 C 0.87959(17) 0.45671(17) 0.41721(13) 0.0202(4) Uani 1 1 d . . . . .
 C10 C 0.42242(19) -0.23114(17) 0.18452(14) 0.0251(5) Uani 1 1 d . . . . .
 H10 H 0.478886 -0.227161 0.160308 0.030 Uiso 1 1 calc R U . . .
 C53 C 1.34588(19) 0.48724(18) 0.27659(14) 0.0256(5) Uani 1 1 d . . . . .
 C1 C 0.50389(19) 0.28899(18) 0.45454(15) 0.0266(5) Uani 1 1 d . . . . .
 C40 C 1.06348(19) 0.45706(17) 0.12477(13) 0.0230(5) Uani 1 1 d . . . . .
 H40 H 1.001764 0.452989 0.090123 0.028 Uiso 1 1 calc R U . . .
 C15 C 0.73289(19) -0.07646(19) 0.37919(15) 0.0278(5) Uani 1 1 d . . . . .
 H15 H 0.741140 -0.005949 0.390706 0.033 Uiso 1 1 calc R U . . .
 C42 C 1.24608(19) 0.44929(17) 0.14612(14) 0.0246(5) Uani 1 1 d . . . . .
 H42 H 1.307407 0.439146 0.127466 0.030 Uiso 1 1 calc R U . . .
 C35 C 0.95309(17) 0.31596(16) 0.35405(13) 0.0213(5) Uani 1 1 d . . . . .
 C43 C 1.24615(18) 0.47198(16) 0.22303(13) 0.0218(5) Uani 1 1 d . . . . .
 C17 C 0.7984(2) -0.2245(2) 0.39115(15) 0.0307(6) Uani 1 1 d . . . . .
 H17 H 0.851370 -0.255364 0.411339 0.037 Uiso 1 1 calc R U . . .
 C27 C 0.54230(17) 0.19063(16) 0.30950(13) 0.0208(4) Uani 1 1 d . . . . .
 C60 C 0.76555(18) 0.50707(19) 0.17131(13) 0.0244(5) Uani 1 1 d . . . . .
 H60 H 0.769317 0.573003 0.204361 0.029 Uiso 1 1 calc R U . . .
 C30 C 0.6858(2) 0.24213(19) 0.26807(15) 0.0295(5) Uani 1 1 d . . . . .
 H30 H 0.754834 0.259232 0.264755 0.035 Uiso 1 1 calc R U . . .
 C16 C 0.8109(2) -0.1211(2) 0.40772(16) 0.0326(6) Uani 1 1 d . . . . .
 H16 H 0.872824 -0.081532 0.438464 0.039 Uiso 1 1 calc R U . . .
 C39 C 1.06176(18) 0.47803(15) 0.20175(13) 0.0196(4) Uani 1 1 d . . . . .
 C2 C 0.6086(2) 0.2893(2) 0.50222(15) 0.0337(6) Uani 1 1 d . . . . .
 H2A H 0.603348 0.236849 0.526129 0.051 Uiso 1 1 calc R U . . .
 H2B H 0.630202 0.354352 0.541450 0.051 Uiso 1 1 calc R U . . .
 H2C H 0.659098 0.277019 0.469578 0.051 Uiso 1 1 calc R U . . .
 C54 C 0.85286(18) 0.45964(17) 0.17484(13) 0.0213(4) Uani 1 1 d . . . . .
 C36 C 0.97422(17) 0.36256(16) 0.30181(13) 0.0199(4) Uani 1 1 d . . . . .
 H36 H 1.007711 0.329339 0.262923 0.024 Uiso 1 1 calc R U . . .
 C38 C 0.97600(19) 0.21268(18) 0.34741(15) 0.0264(5) Uani 1 1 d . . . . .
 C41 C 1.1540(2) 0.44195(18) 0.09760(13) 0.0252(5) Uani 1 1 d . . . . .
 C34 C 0.90645(17) 0.36353(17) 0.41318(13) 0.0224(5) Uani 1 1 d . . . . .
 H34 H 0.893445 0.332639 0.449777 0.027 Uiso 1 1 calc R U . . .
 C58 C 0.66387(19) 0.3651(2) 0.07292(14) 0.0281(5) Uani 1 1 d . . . . .
 H58 H 0.601306 0.334035 0.038424 0.034 Uiso 1 1 calc R U . . .
 C44 C 1.15602(18) 0.48527(16) 0.24979(13) 0.0212(4) Uani 1 1 d . . . . .
 H44 H 1.158287 0.499799 0.302567 0.025 Uiso 1 1 calc R U . . .
 C55 C 0.84015(18) 0.36146(18) 0.12595(13) 0.0231(5) Uani 1 1 d . . . . .
 H55 H 0.896551 0.325230 0.126895 0.028 Uiso 1 1 calc R U . . .
 C56 C 0.74843(19) 0.31501(19) 0.07619(13) 0.0261(5) Uani 1 1 d . . . . .
 C37 C 0.82486(19) 0.50788(18) 0.47691(14) 0.0259(5) Uani 1 1 d . . . . .
 C46 C 1.03600(17) 0.68162(17) 0.34205(13) 0.0199(4) Uani 1 1 d . . . . .
 H46 H 1.058667 0.645230 0.375123 0.024 Uiso 1 1 calc R U . . .
 C7 C 0.26744(19) 0.1048(2) 0.38389(16) 0.0310(6) Uani 1 1 d . . . . .
 H7A H 0.290048 0.042993 0.389455 0.047 Uiso 1 1 calc R U . . .
 H7B H 0.193921 0.092175 0.361856 0.047 Uiso 1 1 calc R U . . .
 H7C H 0.280271 0.155914 0.433689 0.047 Uiso 1 1 calc R U . . .
 C8 C 0.30935(19) 0.05813(19) 0.25535(15) 0.0301(6) Uani 1 1 d . . . . .
 H8A H 0.343250 0.081172 0.219921 0.045 Uiso 1 1 calc R U . . .
 H8B H 0.235536 0.040236 0.234566 0.045 Uiso 1 1 calc R U . . .
 H8C H 0.337580 -0.000434 0.262971 0.045 Uiso 1 1 calc R U . . .
 C22 C 0.57406(18) -0.03613(17) 0.22707(13) 0.0230(5) Uani 1 1 d . . . . .
 C023 C 0.5841(2) 0.5176(2) 0.12274(16) 0.0368(6) Uani 1 1 d . . . . .
 C12 C 0.2526(2) -0.30517(19) 0.18155(18) 0.0350(6) Uani 1 1 d . . . . .
 H12 H 0.192091 -0.350465 0.154855 0.042 Uiso 1 1 calc R U . . .
 C23 C 0.5083(2) -0.02736(18) 0.16155(14) 0.0284(5) Uani 1 1 d . . . . .
 H23 H 0.435463 -0.039947 0.150522 0.034 Uiso 1 1 calc R U . . .
 C29 C 0.5975(2) 0.24783(19) 0.21749(15) 0.0308(6) Uani 1 1 d . . . . .
 H29 H 0.597339 0.268749 0.174037 0.037 Uiso 1 1 calc R U . . .
 C21 C 0.6782(2) -0.01150(18) 0.21998(15) 0.0278(5) Uani 1 1 d . . . . .
 H21 H 0.738432 -0.011764 0.254550 0.033 Uiso 1 1 calc R U . . .
 C5 C 0.28562(19) 0.2337(2) 0.31771(18) 0.0346(6) Uani 1 1 d . . . . .
 H5A H 0.287517 0.284092 0.366509 0.052 Uiso 1 1 calc R U . . .
 H5B H 0.214720 0.214217 0.289258 0.052 Uiso 1 1 calc R U . . .
 H5C H 0.327863 0.261351 0.288716 0.052 Uiso 1 1 calc R U . . .
 C28 C 0.50940(19) 0.21714(18) 0.24244(14) 0.0265(5) Uani 1 1 d . . . . .
 H28 H 0.440272 0.214554 0.218792 0.032 Uiso 1 1 calc R U . . .
 C25 C 0.6745(2) 0.0132(2) 0.15207(16) 0.0348(6) Uani 1 1 d . . . . .
 H25 H 0.732194 0.033178 0.133616 0.042 Uiso 1 1 calc R U . . .
 C11 C 0.3356(2) -0.29977(19) 0.14712(16) 0.0313(6) Uani 1 1 d . . . . .
 H11 H 0.333007 -0.343358 0.097542 0.038 Uiso 1 1 calc R U . . .
 C13 C 0.2576(2) -0.24489(19) 0.25464(18) 0.0350(6) Uani 1 1 d . . . . .
 H13 H 0.201396 -0.250497 0.278818 0.042 Uiso 1 1 calc R U . . .
 C45 C 1.1516(2) 0.4260(2) 0.01514(15) 0.0352(6) Uani 1 1 d . . . . .
 C6 C 0.32761(17) 0.14157(18) 0.33126(15) 0.0257(5) Uani 1 1 d . . . . .
 C4 C 0.4253(2) 0.3121(2) 0.50585(17) 0.0352(6) Uani 1 1 d . . . . .
 H4A H 0.360077 0.317600 0.475941 0.053 Uiso 1 1 calc R U . . .
 H4B H 0.450813 0.375259 0.546531 0.053 Uiso 1 1 calc R U . . .
 H4C H 0.414893 0.258277 0.527837 0.053 Uiso 1 1 calc R U . . .
 C57 C 0.7422(2) 0.2101(2) 0.02626(15) 0.0342(6) Uani 1 1 d . . . . .
 C52 C 0.9403(3) 0.8495(2) 0.19627(16) 0.0380(7) Uani 1 1 d . . . . .
 C3 C 0.5146(2) 0.37438(19) 0.41903(17) 0.0351(6) Uani 1 1 d . . . . .
 H3A H 0.567169 0.363867 0.388063 0.053 Uiso 1 1 calc R U . . .
 H3B H 0.534454 0.438567 0.459428 0.053 Uiso 1 1 calc R U . . .
 H3C H 0.448815 0.374589 0.387204 0.053 Uiso 1 1 calc R U . . .
 B1 B 0.9596(2) 0.50663(19) 0.23727(14) 0.0203(5) Uani 1 1 d . . . . .
 C24 C 0.5707(2) 0.0032(2) 0.11646(15) 0.0361(6) Uani 1 1 d . . . . .
 H24 H 0.546948 0.015051 0.069982 0.043 Uiso 1 1 calc R U . . .

loop_
  _atom_site_aniso_label
  _atom_site_aniso_U_11
  _atom_site_aniso_U_22
  _atom_site_aniso_U_33
  _atom_site_aniso_U_23
  _atom_site_aniso_U_13
  _atom_site_aniso_U_12
 Pd1 0.02391(9) 0.01833(8) 0.01749(8) 0.00821(6) 0.00711(6) 0.00872(7)
 Fe1 0.02282(17) 0.02653(17) 0.02119(17) 0.01103(14) 0.00540(13) 0.00009(14)
 P2 0.0172(3) 0.0190(3) 0.0238(3) 0.0096(2) 0.0049(2) 0.0052(2)
 P1 0.0204(3) 0.0179(3) 0.0187(3) 0.0057(2) 0.0060(2) 0.0035(2)
 Cl1 0.0677(5) 0.0364(3) 0.0286(3) 0.0192(3) 0.0245(3) 0.0267(3)
 F4 0.0304(8) 0.0403(8) 0.0267(8) 0.0160(7) 0.0061(6) 0.0116(7)
 F24 0.0425(9) 0.0271(7) 0.0321(8) 0.0004(6) 0.0163(7) 0.0020(7)
 F5 0.0322(8) 0.0376(8) 0.0412(9) 0.0178(7) 0.0147(7) 0.0181(7)
 F6 0.0276(8) 0.0304(8) 0.0482(10) 0.0177(7) -0.0006(7) -0.0012(6)
 F2 0.0483(10) 0.0301(8) 0.0331(9) 0.0135(7) -0.0097(7) -0.0008(7)
 F21 0.0284(8) 0.0231(7) 0.0739(13) 0.0184(8) 0.0143(8) 0.0017(6)
 F3 0.0490(10) 0.0518(10) 0.0348(9) 0.0161(8) -0.0007(8) -0.0276(9)
 F20 0.0545(11) 0.0317(9) 0.0693(13) 0.0198(9) -0.0180(10) 0.0108(8)
 F1 0.0455(10) 0.0583(11) 0.0277(9) -0.0074(8) 0.0024(8) 0.0182(9)
 F19 0.0770(13) 0.0317(9) 0.0707(13) 0.0247(9) 0.0506(11) 0.0279(9)
 F23 0.0964(16) 0.0525(11) 0.0397(10) 0.0276(9) 0.0444(11) 0.0313(11)
 F18 0.0403(10) 0.0707(13) 0.0465(11) 0.0171(10) 0.0219(8) 0.0200(9)
 F22 0.0204(8) 0.0697(13) 0.0558(12) -0.0128(10) 0.0143(8) 0.0026(8)
 F15 0.0893(15) 0.0381(9) 0.0417(10) 0.0093(8) 0.0329(10) 0.0160(10)
 F8 0.0753(14) 0.0610(12) 0.0328(9) 0.0283(9) 0.0138(9) 0.0029(10)
 F13 0.0953(16) 0.0256(8) 0.0408(10) 0.0130(8) -0.0036(10) -0.0033(9)
 F16 0.0464(11) 0.0712(14) 0.1000(17) 0.0553(13) 0.0314(11) 0.0323(10)
 F9 0.0642(13) 0.0943(16) 0.0202(9) 0.0013(9) 0.0093(9) -0.0289(12)
 F10 0.1161(18) 0.0235(8) 0.0421(11) 0.0119(8) -0.0073(11) 0.0194(10)
 F7 0.0793(15) 0.1076(18) 0.0352(10) 0.0254(11) 0.0354(10) 0.0517(14)
 F17 0.0344(10) 0.0832(16) 0.0623(14) -0.0079(12) -0.0129(9) 0.0201(10)
 F14 0.0409(11) 0.0523(12) 0.0869(17) -0.0252(11) -0.0076(11) -0.0082(9)
 F12 0.0901(17) 0.0503(12) 0.0749(15) 0.0333(11) -0.0353(13) 0.0073(11)
 F11 0.130(2) 0.0973(18) 0.0730(15) 0.0699(14) 0.0606(15) 0.0601(16)
 C20 0.0226(11) 0.0229(11) 0.0200(11) 0.0063(9) 0.0086(9) 0.0054(9)
 C51 0.0284(12) 0.0228(11) 0.0249(12) 0.0090(9) 0.0048(10) 0.0002(10)
 C47 0.0214(11) 0.0210(10) 0.0201(11) 0.0073(9) 0.0092(9) 0.0066(9)
 C19 0.0246(11) 0.0229(11) 0.0238(12) 0.0070(9) 0.0080(9) 0.0050(9)
 C00Y 0.0211(11) 0.0238(11) 0.0209(11) 0.0078(9) 0.0073(9) 0.0030(9)
 C48 0.0275(12) 0.0246(11) 0.0180(11) 0.0081(9) 0.0054(9) 0.0065(10)
 C49 0.0317(12) 0.0203(10) 0.0231(12) 0.0101(9) 0.0067(10) 0.0083(10)
 C26 0.0203(11) 0.0230(11) 0.0262(12) 0.0082(9) 0.0044(9) 0.0017(9)
 C9 0.0215(11) 0.0200(10) 0.0260(12) 0.0091(9) 0.0053(9) 0.0021(9)
 C50 0.0289(12) 0.0193(10) 0.0243(12) 0.0079(9) 0.0078(10) 0.0047(9)
 C32 0.0200(10) 0.0175(10) 0.0206(11) 0.0055(8) 0.0031(9) 0.0027(8)
 C31 0.0175(10) 0.0203(10) 0.0172(10) 0.0058(8) 0.0022(8) 0.0005(8)
 C18 0.0314(13) 0.0240(11) 0.0321(13) 0.0101(10) 0.0114(11) 0.0106(10)
 C14 0.0282(12) 0.0220(11) 0.0374(14) 0.0110(10) 0.0146(11) 0.0057(10)
 C59 0.0245(12) 0.0390(14) 0.0215(12) 0.0128(10) 0.0070(10) 0.0052(11)
 C33 0.0171(10) 0.0224(10) 0.0201(11) 0.0058(9) 0.0040(8) 0.0006(9)
 C10 0.0267(12) 0.0243(11) 0.0255(12) 0.0090(10) 0.0070(10) 0.0022(10)
 C53 0.0265(12) 0.0256(11) 0.0303(13) 0.0138(10) 0.0100(10) 0.0079(10)
 C1 0.0260(12) 0.0212(11) 0.0319(13) 0.0057(10) 0.0077(10) 0.0059(10)
 C40 0.0280(12) 0.0208(10) 0.0207(11) 0.0075(9) 0.0055(9) 0.0008(9)
 C15 0.0259(12) 0.0236(11) 0.0324(14) 0.0058(10) 0.0057(10) 0.0062(10)
 C42 0.0271(12) 0.0239(11) 0.0260(12) 0.0088(9) 0.0123(10) 0.0045(10)
 C35 0.0189(10) 0.0191(10) 0.0277(12) 0.0102(9) 0.0048(9) 0.0017(9)
 C43 0.0265(12) 0.0174(10) 0.0241(12) 0.0087(9) 0.0077(9) 0.0048(9)
 C17 0.0287(13) 0.0324(13) 0.0343(14) 0.0107(11) 0.0092(11) 0.0148(11)
 C27 0.0174(10) 0.0195(10) 0.0262(12) 0.0099(9) 0.0028(9) -0.0003(9)
 C60 0.0246(11) 0.0311(12) 0.0186(11) 0.0087(9) 0.0073(9) 0.0023(10)
 C30 0.0262(12) 0.0269(12) 0.0366(14) 0.0115(11) 0.0099(11) -0.0018(10)
 C16 0.0249(12) 0.0309(13) 0.0375(15) 0.0056(11) 0.0017(11) 0.0074(11)
 C39 0.0249(11) 0.0142(9) 0.0210(11) 0.0063(8) 0.0068(9) 0.0019(9)
 C2 0.0305(14) 0.0347(14) 0.0281(14) 0.0002(11) 0.0027(11) 0.0036(11)
 C54 0.0238(11) 0.0245(11) 0.0178(11) 0.0092(9) 0.0060(9) 0.0028(9)
 C36 0.0179(10) 0.0195(10) 0.0223(11) 0.0061(9) 0.0055(9) 0.0016(8)
 C38 0.0233(11) 0.0237(11) 0.0347(14) 0.0115(10) 0.0085(10) 0.0029(10)
 C41 0.0332(13) 0.0241(11) 0.0206(11) 0.0082(9) 0.0102(10) 0.0031(10)
 C34 0.0199(11) 0.0256(11) 0.0248(12) 0.0128(9) 0.0057(9) 0.0005(9)
 C58 0.0235(12) 0.0396(14) 0.0197(12) 0.0099(10) 0.0027(9) -0.0023(11)
 C44 0.0290(12) 0.0177(10) 0.0191(11) 0.0074(8) 0.0080(9) 0.0037(9)
 C55 0.0239(11) 0.0259(11) 0.0215(11) 0.0098(9) 0.0064(9) 0.0027(9)
 C56 0.0294(12) 0.0302(12) 0.0193(11) 0.0096(10) 0.0068(10) -0.0020(10)
 C37 0.0257(12) 0.0270(12) 0.0265(12) 0.0091(10) 0.0090(10) 0.0021(10)
 C46 0.0192(10) 0.0221(10) 0.0211(11) 0.0100(9) 0.0059(9) 0.0018(9)
 C7 0.0253(12) 0.0315(13) 0.0454(16) 0.0213(12) 0.0132(11) 0.0083(11)
 C8 0.0210(11) 0.0336(13) 0.0366(14) 0.0180(11) -0.0023(10) -0.0012(10)
 C22 0.0242(11) 0.0240(11) 0.0217(11) 0.0067(9) 0.0087(9) 0.0020(9)
 C023 0.0265(13) 0.0535(18) 0.0307(14) 0.0127(13) 0.0064(11) 0.0079(13)
 C12 0.0263(13) 0.0238(12) 0.0537(18) 0.0157(12) 0.0003(12) -0.0006(10)
 C23 0.0336(13) 0.0284(12) 0.0211(12) 0.0084(10) 0.0018(10) -0.0017(11)
 C29 0.0321(13) 0.0329(13) 0.0342(14) 0.0204(11) 0.0094(11) 0.0015(11)
 C21 0.0280(12) 0.0283(12) 0.0295(13) 0.0076(10) 0.0134(10) 0.0069(10)
 C5 0.0196(12) 0.0358(14) 0.0586(19) 0.0297(14) 0.0064(12) 0.0080(11)
 C28 0.0252(12) 0.0266(12) 0.0323(13) 0.0157(10) 0.0062(10) 0.0041(10)
 C25 0.0431(16) 0.0333(13) 0.0313(14) 0.0087(11) 0.0217(12) 0.0010(12)
 C11 0.0353(14) 0.0232(12) 0.0325(14) 0.0091(10) 0.0011(11) -0.0013(11)
 C13 0.0280(13) 0.0247(12) 0.0582(19) 0.0168(13) 0.0178(13) 0.0039(11)
 C45 0.0377(15) 0.0458(16) 0.0234(13) 0.0102(12) 0.0127(12) 0.0032(13)
 C6 0.0157(10) 0.0283(12) 0.0378(14) 0.0181(11) 0.0044(10) 0.0036(9)
 C4 0.0398(15) 0.0260(12) 0.0423(16) 0.0070(11) 0.0183(13) 0.0126(12)
 C57 0.0394(15) 0.0326(13) 0.0261(13) 0.0067(11) 0.0021(12) -0.0018(12)
 C52 0.062(2) 0.0270(13) 0.0270(14) 0.0125(11) 0.0038(13) 0.0108(13)
 C3 0.0343(14) 0.0202(11) 0.0522(18) 0.0119(12) 0.0115(13) 0.0047(11)
 B1 0.0225(12) 0.0226(12) 0.0174(12) 0.0084(10) 0.0045(10) 0.0027(10)
 C24 0.0501(17) 0.0374(14) 0.0212(12) 0.0115(11) 0.0090(12) -0.0030(13)

_geom_special_details
;
 All esds (except the esd in the dihedral angle between two l.s. planes)
 are estimated using the full covariance matrix.  The cell esds are taken
 into account individually in the estimation of esds in distances, angles
 and torsion angles; correlations between esds in cell parameters are only
 used when they are defined by crystal symmetry.  An approximate (isotropic)
 treatment of cell esds is used for estimating esds involving l.s. planes.
;
loop_
  _geom_bond_atom_site_label_1
  _geom_bond_atom_site_label_2
  _geom_bond_distance
  _geom_bond_site_symmetry_2
  _geom_bond_publ_flag
 Pd1 P2 2.2976(6) . ?
 Pd1 P1 2.2917(6) . ?
 Pd1 Cl1 2.3794(7) 2_656 ?
 Pd1 Cl1 2.3619(7) . ?
 Fe1 C26 2.008(2) . ?
 Fe1 C27 2.013(2) . ?
 Fe1 C30 2.055(2) . ?
 Fe1 C22 2.011(2) . ?
 Fe1 C23 2.027(2) . ?
 Fe1 C29 2.067(3) . ?
 Fe1 C21 2.040(3) . ?
 Fe1 C28 2.046(3) . ?
 Fe1 C25 2.055(3) . ?
 Fe1 C24 2.052(3) . ?
 P2 C1 1.902(3) . ?
 P2 C27 1.808(2) . ?
 P2 C6 1.881(2) . ?
 P1 C20 1.819(2) . ?
 P1 C9 1.813(2) . ?
 P1 C22 1.802(2) . ?
 F4 C53 1.351(3) . ?
 F24 C37 1.336(3) . ?
 F5 C53 1.344(3) . ?
 F6 C53 1.345(3) . ?
 F2 C51 1.340(3) . ?
 F21 C38 1.339(3) . ?
 F3 C51 1.341(3) . ?
 F20 C38 1.332(3) . ?
 F1 C51 1.340(3) . ?
 F19 C38 1.329(3) . ?
 F23 C37 1.340(3) . ?
 F18 C023 1.340(3) . ?
 F22 C37 1.331(3) . ?
 F15 C57 1.330(3) . ?
 F8 C45 1.337(3) . ?
 F13 C57 1.339(3) . ?
 F16 C023 1.324(4) . ?
 F9 C45 1.329(3) . ?
 F10 C52 1.317(3) . ?
 F7 C45 1.324(3) . ?
 F17 C023 1.336(3) . ?
 F14 C57 1.323(3) . ?
 F12 C52 1.329(4) . ?
 F11 C52 1.320(4) . ?
 C20 C19 1.392(3) . ?
 C20 C15 1.393(3) . ?
 C51 C00Y 1.489(3) . ?
 C47 C48 1.401(3) . ?
 C47 C46 1.403(3) . ?
 C47 B1 1.642(3) . ?
 C19 H19 0.9500 . ?
 C19 C18 1.391(3) . ?
 C00Y C50 1.393(3) . ?
 C00Y C46 1.391(3) . ?
 C48 H48 0.9500 . ?
 C48 C49 1.392(3) . ?
 C49 C50 1.377(3) . ?
 C49 C52 1.502(3) . ?
 C26 H26 0.9500 . ?
 C26 C27 1.446(3) . ?
 C26 C30 1.426(3) . ?
 C9 C14 1.397(3) . ?
 C9 C10 1.396(3) . ?
 C50 H50 0.9500 . ?
 C32 H32 0.9500 . ?
 C32 C31 1.399(3) . ?
 C32 C33 1.396(3) . ?
 C31 C36 1.405(3) . ?
 C31 B1 1.641(3) . ?
 C18 H18 0.9500 . ?
 C18 C17 1.375(4) . ?
 C14 H14 0.9500 . ?
 C14 C13 1.386(4) . ?
 C59 C60 1.391(3) . ?
 C59 C58 1.384(4) . ?
 C59 C023 1.491(4) . ?
 C33 C34 1.383(3) . ?
 C33 C37 1.488(3) . ?
 C10 H10 0.9500 . ?
 C10 C11 1.384(3) . ?
 C53 C43 1.490(3) . ?
 C1 C2 1.532(4) . ?
 C1 C4 1.535(4) . ?
 C1 C3 1.553(4) . ?
 C40 H40 0.9500 . ?
 C40 C39 1.398(3) . ?
 C40 C41 1.399(3) . ?
 C15 H15 0.9500 . ?
 C15 C16 1.383(4) . ?
 C42 H42 0.9500 . ?
 C42 C43 1.390(3) . ?
 C42 C41 1.383(3) . ?
 C35 C36 1.389(3) . ?
 C35 C38 1.496(3) . ?
 C35 C34 1.396(3) . ?
 C43 C44 1.388(3) . ?
 C17 H17 0.9500 . ?
 C17 C16 1.393(4) . ?
 C27 C28 1.436(3) . ?
 C60 H60 0.9500 . ?
 C60 C54 1.400(3) . ?
 C30 H30 0.9500 . ?
 C30 C29 1.414(4) . ?
 C16 H16 0.9500 . ?
 C39 C44 1.402(3) . ?
 C39 B1 1.648(4) . ?
 C2 H2A 0.9800 . ?
 C2 H2B 0.9800 . ?
 C2 H2C 0.9800 . ?
 C54 C55 1.402(3) . ?
 C54 B1 1.637(3) . ?
 C36 H36 0.9500 . ?
 C41 C45 1.499(3) . ?
 C34 H34 0.9500 . ?
 C58 H58 0.9500 . ?
 C58 C56 1.390(4) . ?
 C44 H44 0.9500 . ?
 C55 H55 0.9500 . ?
 C55 C56 1.389(3) . ?
 C56 C57 1.493(4) . ?
 C46 H46 0.9500 . ?
 C7 H7A 0.9800 . ?
 C7 H7B 0.9800 . ?
 C7 H7C 0.9800 . ?
 C7 C6 1.548(3) . ?
 C8 H8A 0.9800 . ?
 C8 H8B 0.9800 . ?
 C8 H8C 0.9800 . ?
 C8 C6 1.531(4) . ?
 C22 C23 1.438(3) . ?
 C22 C21 1.442(3) . ?
 C12 H12 0.9500 . ?
 C12 C11 1.381(4) . ?
 C12 C13 1.379(4) . ?
 C23 H23 0.9500 . ?
 C23 C24 1.412(4) . ?
 C29 H29 0.9500 . ?
 C29 C28 1.417(3) . ?
 C21 H21 0.9500 . ?
 C21 C25 1.419(4) . ?
 C5 H5A 0.9800 . ?
 C5 H5B 0.9800 . ?
 C5 H5C 0.9800 . ?
 C5 C6 1.537(3) . ?
 C28 H28 0.9500 . ?
 C25 H25 0.9500 . ?
 C25 C24 1.413(4) . ?
 C11 H11 0.9500 . ?
 C13 H13 0.9500 . ?
 C4 H4A 0.9800 . ?
 C4 H4B 0.9800 . ?
 C4 H4C 0.9800 . ?
 C3 H3A 0.9800 . ?
 C3 H3B 0.9800 . ?
 C3 H3C 0.9800 . ?
 C24 H24 0.9500 . ?

loop_
  _geom_angle_atom_site_label_1
  _geom_angle_atom_site_label_2
  _geom_angle_atom_site_label_3
  _geom_angle
  _geom_angle_site_symmetry_1
  _geom_angle_site_symmetry_3
  _geom_angle_publ_flag
 P2 Pd1 Cl1 93.15(2) . . ?
 P2 Pd1 Cl1 173.84(2) . 2_656 ?
 P1 Pd1 P2 99.35(2) . . ?
 P1 Pd1 Cl1 166.43(2) . . ?
 P1 Pd1 Cl1 86.26(2) . 2_656 ?
 Cl1 Pd1 Cl1 81.04(3) . 2_656 ?
 C26 Fe1 C27 42.13(9) . . ?
 C26 Fe1 C30 41.09(10) . . ?
 C26 Fe1 C22 113.49(10) . . ?
 C26 Fe1 C23 148.53(10) . . ?
 C26 Fe1 C29 68.72(10) . . ?
 C26 Fe1 C21 105.30(10) . . ?
 C26 Fe1 C28 69.54(10) . . ?
 C26 Fe1 C25 128.46(11) . . ?
 C26 Fe1 C24 167.91(11) . . ?
 C27 Fe1 C30 69.65(10) . . ?
 C27 Fe1 C23 116.39(10) . . ?
 C27 Fe1 C29 69.10(10) . . ?
 C27 Fe1 C21 129.53(10) . . ?
 C27 Fe1 C28 41.42(9) . . ?
 C27 Fe1 C25 168.48(11) . . ?
 C27 Fe1 C24 149.72(11) . . ?
 C30 Fe1 C29 40.12(10) . . ?
 C22 Fe1 C27 106.82(9) . . ?
 C22 Fe1 C30 146.34(10) . . ?
 C22 Fe1 C23 41.72(9) . . ?
 C22 Fe1 C29 171.72(10) . . ?
 C22 Fe1 C21 41.68(9) . . ?
 C22 Fe1 C28 132.03(10) . . ?
 C22 Fe1 C25 69.21(10) . . ?
 C22 Fe1 C24 69.22(10) . . ?
 C23 Fe1 C30 170.12(10) . . ?
 C23 Fe1 C29 132.79(10) . . ?
 C23 Fe1 C21 69.39(11) . . ?
 C23 Fe1 C28 110.54(11) . . ?
 C23 Fe1 C25 68.37(11) . . ?
 C23 Fe1 C24 40.51(10) . . ?
 C21 Fe1 C30 113.56(11) . . ?
 C21 Fe1 C29 146.43(10) . . ?
 C21 Fe1 C28 170.49(10) . . ?
 C21 Fe1 C25 40.54(10) . . ?
 C21 Fe1 C24 68.39(11) . . ?
 C28 Fe1 C30 68.22(10) . . ?
 C28 Fe1 C29 40.31(10) . . ?
 C28 Fe1 C25 148.85(11) . . ?
 C28 Fe1 C24 118.14(11) . . ?
 C25 Fe1 C30 107.29(11) . . ?
 C25 Fe1 C29 116.20(11) . . ?
 C24 Fe1 C30 130.64(11) . . ?
 C24 Fe1 C29 110.40(11) . . ?
 C24 Fe1 C25 40.26(12) . . ?
 C1 P2 Pd1 113.15(8) . . ?
 C27 P2 Pd1 114.93(8) . . ?
 C27 P2 C1 99.62(11) . . ?
 C27 P2 C6 109.56(11) . . ?
 C6 P2 Pd1 107.99(7) . . ?
 C6 P2 C1 111.46(11) . . ?
 C20 P1 Pd1 104.96(8) . . ?
 C9 P1 Pd1 109.64(8) . . ?
 C9 P1 C20 107.07(11) . . ?
 C22 P1 Pd1 127.14(8) . . ?
 C22 P1 C20 103.45(11) . . ?
 C22 P1 C9 103.16(11) . . ?
 Pd1 Cl1 Pd1 98.96(2) . 2_656 ?
 C19 C20 P1 121.25(18) . . ?
 C19 C20 C15 119.6(2) . . ?
 C15 C20 P1 118.98(18) . . ?
 F2 C51 F3 105.3(2) . . ?
 F2 C51 C00Y 113.9(2) . . ?
 F3 C51 C00Y 112.6(2) . . ?
 F1 C51 F2 105.6(2) . . ?
 F1 C51 F3 106.0(2) . . ?
 F1 C51 C00Y 112.8(2) . . ?
 C48 C47 C46 115.4(2) . . ?
 C48 C47 B1 122.4(2) . . ?
 C46 C47 B1 121.88(19) . . ?
 C20 C19 H19 120.1 . . ?
 C18 C19 C20 119.7(2) . . ?
 C18 C19 H19 120.1 . . ?
 C50 C00Y C51 118.1(2) . . ?
 C46 C00Y C51 121.3(2) . . ?
 C46 C00Y C50 120.6(2) . . ?
 C47 C48 H48 118.7 . . ?
 C49 C48 C47 122.5(2) . . ?
 C49 C48 H48 118.7 . . ?
 C48 C49 C52 119.5(2) . . ?
 C50 C49 C48 120.8(2) . . ?
 C50 C49 C52 119.6(2) . . ?
 Fe1 C26 H26 125.2 . . ?
 C27 C26 Fe1 69.14(13) . . ?
 C27 C26 H26 126.0 . . ?
 C30 C26 Fe1 71.22(14) . . ?
 C30 C26 H26 126.0 . . ?
 C30 C26 C27 108.0(2) . . ?
 C14 C9 P1 120.74(19) . . ?
 C10 C9 P1 120.13(18) . . ?
 C10 C9 C14 119.1(2) . . ?
 C00Y C50 H50 120.9 . . ?
 C49 C50 C00Y 118.3(2) . . ?
 C49 C50 H50 120.9 . . ?
 C31 C32 H32 118.8 . . ?
 C33 C32 H32 118.8 . . ?
 C33 C32 C31 122.5(2) . . ?
 C32 C31 C36 115.7(2) . . ?
 C32 C31 B1 121.3(2) . . ?
 C36 C31 B1 122.5(2) . . ?
 C19 C18 H18 119.8 . . ?
 C17 C18 C19 120.5(2) . . ?
 C17 C18 H18 119.8 . . ?
 C9 C14 H14 120.0 . . ?
 C13 C14 C9 120.1(2) . . ?
 C13 C14 H14 120.0 . . ?
 C60 C59 C023 118.7(2) . . ?
 C58 C59 C60 120.7(2) . . ?
 C58 C59 C023 120.5(2) . . ?
 C32 C33 C37 119.2(2) . . ?
 C34 C33 C32 120.5(2) . . ?
 C34 C33 C37 120.3(2) . . ?
 C9 C10 H10 119.9 . . ?
 C11 C10 C9 120.2(2) . . ?
 C11 C10 H10 119.9 . . ?
 F4 C53 C43 112.5(2) . . ?
 F5 C53 F4 106.59(19) . . ?
 F5 C53 C43 112.9(2) . . ?
 F6 C53 F4 105.7(2) . . ?
 F6 C53 F5 106.06(19) . . ?
 F6 C53 C43 112.53(19) . . ?
 C2 C1 P2 108.35(17) . . ?
 C2 C1 C4 109.7(2) . . ?
 C2 C1 C3 108.0(2) . . ?
 C4 C1 P2 114.42(17) . . ?
 C4 C1 C3 107.4(2) . . ?
 C3 C1 P2 108.83(18) . . ?
 C39 C40 H40 119.2 . . ?
 C39 C40 C41 121.5(2) . . ?
 C41 C40 H40 119.2 . . ?
 C20 C15 H15 119.8 . . ?
 C16 C15 C20 120.4(2) . . ?
 C16 C15 H15 119.8 . . ?
 C43 C42 H42 121.0 . . ?
 C41 C42 H42 121.0 . . ?
 C41 C42 C43 118.0(2) . . ?
 C36 C35 C38 121.4(2) . . ?
 C36 C35 C34 120.5(2) . . ?
 C34 C35 C38 118.0(2) . . ?
 C42 C43 C53 118.6(2) . . ?
 C44 C43 C53 120.6(2) . . ?
 C44 C43 C42 120.7(2) . . ?
 C18 C17 H17 119.9 . . ?
 C18 C17 C16 120.2(2) . . ?
 C16 C17 H17 119.9 . . ?
 P2 C27 Fe1 133.95(12) . . ?
 C26 C27 Fe1 68.73(13) . . ?
 C26 C27 P2 123.07(17) . . ?
 C28 C27 Fe1 70.50(14) . . ?
 C28 C27 P2 129.29(18) . . ?
 C28 C27 C26 106.7(2) . . ?
 C59 C60 H60 118.7 . . ?
 C59 C60 C54 122.7(2) . . ?
 C54 C60 H60 118.7 . . ?
 Fe1 C30 H30 127.5 . . ?
 C26 C30 Fe1 67.69(13) . . ?
 C26 C30 H30 125.9 . . ?
 C29 C30 Fe1 70.42(14) . . ?
 C29 C30 C26 108.2(2) . . ?
 C29 C30 H30 125.9 . . ?
 C15 C16 C17 119.7(2) . . ?
 C15 C16 H16 120.2 . . ?
 C17 C16 H16 120.2 . . ?
 C40 C39 C44 116.1(2) . . ?
 C40 C39 B1 123.1(2) . . ?
 C44 C39 B1 120.3(2) . . ?
 C1 C2 H2A 109.5 . . ?
 C1 C2 H2B 109.5 . . ?
 C1 C2 H2C 109.5 . . ?
 H2A C2 H2B 109.5 . . ?
 H2A C2 H2C 109.5 . . ?
 H2B C2 H2C 109.5 . . ?
 C60 C54 C55 115.2(2) . . ?
 C60 C54 B1 124.3(2) . . ?
 C55 C54 B1 120.2(2) . . ?
 C31 C36 H36 118.8 . . ?
 C35 C36 C31 122.3(2) . . ?
 C35 C36 H36 118.8 . . ?
 F21 C38 C35 111.9(2) . . ?
 F20 C38 F21 104.7(2) . . ?
 F20 C38 C35 113.2(2) . . ?
 F19 C38 F21 106.6(2) . . ?
 F19 C38 F20 106.3(2) . . ?
 F19 C38 C35 113.5(2) . . ?
 C40 C41 C45 118.7(2) . . ?
 C42 C41 C40 121.3(2) . . ?
 C42 C41 C45 119.9(2) . . ?
 C33 C34 C35 118.4(2) . . ?
 C33 C34 H34 120.8 . . ?
 C35 C34 H34 120.8 . . ?
 C59 C58 H58 121.0 . . ?
 C59 C58 C56 118.1(2) . . ?
 C56 C58 H58 121.0 . . ?
 C43 C44 C39 122.4(2) . . ?
 C43 C44 H44 118.8 . . ?
 C39 C44 H44 118.8 . . ?
 C54 C55 H55 118.7 . . ?
 C56 C55 C54 122.7(2) . . ?
 C56 C55 H55 118.7 . . ?
 C58 C56 C57 120.5(2) . . ?
 C55 C56 C58 120.6(2) . . ?
 C55 C56 C57 118.8(2) . . ?
 F24 C37 F23 105.7(2) . . ?
 F24 C37 C33 112.83(19) . . ?
 F23 C37 C33 113.1(2) . . ?
 F22 C37 F24 105.1(2) . . ?
 F22 C37 F23 107.1(2) . . ?
 F22 C37 C33 112.4(2) . . ?
 C47 C46 H46 118.8 . . ?
 C00Y C46 C47 122.4(2) . . ?
 C00Y C46 H46 118.8 . . ?
 H7A C7 H7B 109.5 . . ?
 H7A C7 H7C 109.5 . . ?
 H7B C7 H7C 109.5 . . ?
 C6 C7 H7A 109.5 . . ?
 C6 C7 H7B 109.5 . . ?
 C6 C7 H7C 109.5 . . ?
 H8A C8 H8B 109.5 . . ?
 H8A C8 H8C 109.5 . . ?
 H8B C8 H8C 109.5 . . ?
 C6 C8 H8A 109.5 . . ?
 C6 C8 H8B 109.5 . . ?
 C6 C8 H8C 109.5 . . ?
 P1 C22 Fe1 125.63(13) . . ?
 C23 C22 Fe1 69.72(14) . . ?
 C23 C22 P1 127.91(18) . . ?
 C23 C22 C21 107.0(2) . . ?
 C21 C22 Fe1 70.24(14) . . ?
 C21 C22 P1 125.08(19) . . ?
 F18 C023 C59 112.1(2) . . ?
 F16 C023 F18 105.2(3) . . ?
 F16 C023 F17 106.8(2) . . ?
 F16 C023 C59 113.2(2) . . ?
 F17 C023 F18 105.3(2) . . ?
 F17 C023 C59 113.6(3) . . ?
 C11 C12 H12 120.0 . . ?
 C13 C12 H12 120.0 . . ?
 C13 C12 C11 120.0(2) . . ?
 Fe1 C23 H23 126.4 . . ?
 C22 C23 Fe1 68.56(13) . . ?
 C22 C23 H23 125.9 . . ?
 C24 C23 Fe1 70.68(15) . . ?
 C24 C23 C22 108.1(2) . . ?
 C24 C23 H23 125.9 . . ?
 Fe1 C29 H29 127.4 . . ?
 C30 C29 Fe1 69.46(14) . . ?
 C30 C29 H29 125.7 . . ?
 C30 C29 C28 108.6(2) . . ?
 C28 C29 Fe1 69.02(14) . . ?
 C28 C29 H29 125.7 . . ?
 Fe1 C21 H21 127.0 . . ?
 C22 C21 Fe1 68.08(14) . . ?
 C22 C21 H21 126.2 . . ?
 C25 C21 Fe1 70.29(16) . . ?
 C25 C21 C22 107.7(2) . . ?
 C25 C21 H21 126.2 . . ?
 H5A C5 H5B 109.5 . . ?
 H5A C5 H5C 109.5 . . ?
 H5B C5 H5C 109.5 . . ?
 C6 C5 H5A 109.5 . . ?
 C6 C5 H5B 109.5 . . ?
 C6 C5 H5C 109.5 . . ?
 Fe1 C28 H28 127.0 . . ?
 C27 C28 Fe1 68.09(14) . . ?
 C27 C28 H28 125.8 . . ?
 C29 C28 Fe1 70.67(15) . . ?
 C29 C28 C27 108.4(2) . . ?
 C29 C28 H28 125.8 . . ?
 Fe1 C25 H25 127.0 . . ?
 C21 C25 Fe1 69.17(15) . . ?
 C21 C25 H25 125.7 . . ?
 C24 C25 Fe1 69.73(16) . . ?
 C24 C25 C21 108.6(2) . . ?
 C24 C25 H25 125.7 . . ?
 C10 C11 H11 119.9 . . ?
 C12 C11 C10 120.3(3) . . ?
 C12 C11 H11 119.9 . . ?
 C14 C13 H13 119.8 . . ?
 C12 C13 C14 120.3(3) . . ?
 C12 C13 H13 119.8 . . ?
 F8 C45 C41 111.5(2) . . ?
 F9 C45 F8 105.3(2) . . ?
 F9 C45 C41 112.8(2) . . ?
 F7 C45 F8 106.0(2) . . ?
 F7 C45 F9 107.4(3) . . ?
 F7 C45 C41 113.2(2) . . ?
 C7 C6 P2 108.22(17) . . ?
 C8 C6 P2 108.82(17) . . ?
 C8 C6 C7 107.9(2) . . ?
 C8 C6 C5 108.6(2) . . ?
 C5 C6 P2 113.99(17) . . ?
 C5 C6 C7 109.1(2) . . ?
 C1 C4 H4A 109.5 . . ?
 C1 C4 H4B 109.5 . . ?
 C1 C4 H4C 109.5 . . ?
 H4A C4 H4B 109.5 . . ?
 H4A C4 H4C 109.5 . . ?
 H4B C4 H4C 109.5 . . ?
 F15 C57 F13 104.5(2) . . ?
 F15 C57 C56 112.8(2) . . ?
 F13 C57 C56 112.3(2) . . ?
 F14 C57 F15 106.2(2) . . ?
 F14 C57 F13 107.0(2) . . ?
 F14 C57 C56 113.3(2) . . ?
 F10 C52 F12 105.1(3) . . ?
 F10 C52 F11 108.1(3) . . ?
 F10 C52 C49 113.1(2) . . ?
 F12 C52 C49 112.5(2) . . ?
 F11 C52 F12 104.9(3) . . ?
 F11 C52 C49 112.5(3) . . ?
 C1 C3 H3A 109.5 . . ?
 C1 C3 H3B 109.5 . . ?
 C1 C3 H3C 109.5 . . ?
 H3A C3 H3B 109.5 . . ?
 H3A C3 H3C 109.5 . . ?
 H3B C3 H3C 109.5 . . ?
 C47 B1 C39 103.79(17) . . ?
 C31 B1 C47 112.14(19) . . ?
 C31 B1 C39 111.46(18) . . ?
 C54 B1 C47 113.94(19) . . ?
 C54 B1 C31 103.48(17) . . ?
 C54 B1 C39 112.29(19) . . ?
 Fe1 C24 H24 127.0 . . ?
 C23 C24 Fe1 68.82(15) . . ?
 C23 C24 C25 108.6(2) . . ?
 C23 C24 H24 125.7 . . ?
 C25 C24 Fe1 70.01(16) . . ?
 C25 C24 H24 125.7 . . ?

loop_
  _geom_torsion_atom_site_label_1
  _geom_torsion_atom_site_label_2
  _geom_torsion_atom_site_label_3
  _geom_torsion_atom_site_label_4
  _geom_torsion
  _geom_torsion_site_symmetry_1
  _geom_torsion_site_symmetry_2
  _geom_torsion_site_symmetry_3
  _geom_torsion_site_symmetry_4
  _geom_torsion_publ_flag
 Pd1 P2 C27 Fe1 36.80(19) . . . . ?
 Pd1 P2 C27 C26 -54.7(2) . . . . ?
 Pd1 P2 C27 C28 137.7(2) . . . . ?
 Pd1 P2 C6 C7 45.98(19) . . . . ?
 Pd1 P2 C6 C8 -71.04(16) . . . . ?
 Pd1 P2 C6 C5 167.54(18) . . . . ?
 Pd1 P1 C20 C19 119.04(18) . . . . ?
 Pd1 P1 C20 C15 -55.7(2) . . . . ?
 Pd1 P1 C9 C14 -5.7(2) . . . . ?
 Pd1 P1 C9 C10 171.24(17) . . . . ?
 Pd1 P1 C22 Fe1 0.7(2) . . . . ?
 Pd1 P1 C22 C23 -90.3(2) . . . . ?
 Pd1 P1 C22 C21 90.5(2) . . . . ?
 Fe1 C26 C27 P2 129.44(17) . . . . ?
 Fe1 C26 C27 C28 -60.59(17) . . . . ?
 Fe1 C26 C30 C29 58.92(19) . . . . ?
 Fe1 C27 C28 C29 -59.31(18) . . . . ?
 Fe1 C30 C29 C28 58.01(19) . . . . ?
 Fe1 C22 C23 C24 59.82(19) . . . . ?
 Fe1 C22 C21 C25 -59.34(18) . . . . ?
 Fe1 C23 C24 C25 58.9(2) . . . . ?
 Fe1 C29 C28 C27 57.73(17) . . . . ?
 Fe1 C21 C25 C24 -58.7(2) . . . . ?
 Fe1 C25 C24 C23 -58.14(19) . . . . ?
 P2 C27 C28 Fe1 -131.4(2) . . . . ?
 P2 C27 C28 C29 169.27(19) . . . . ?
 P1 C20 C19 C18 -174.55(19) . . . . ?
 P1 C20 C15 C16 174.6(2) . . . . ?
 P1 C9 C14 C13 175.34(19) . . . . ?
 P1 C9 C10 C11 -175.69(19) . . . . ?
 P1 C22 C23 Fe1 120.0(2) . . . . ?
 P1 C22 C23 C24 179.8(2) . . . . ?
 P1 C22 C21 Fe1 -120.27(19) . . . . ?
 P1 C22 C21 C25 -179.62(19) . . . . ?
 F4 C53 C43 C42 -163.6(2) . . . . ?
 F4 C53 C43 C44 19.7(3) . . . . ?
 F5 C53 C43 C42 -43.0(3) . . . . ?
 F5 C53 C43 C44 140.3(2) . . . . ?
 F6 C53 C43 C42 77.1(3) . . . . ?
 F6 C53 C43 C44 -99.6(2) . . . . ?
 F2 C51 C00Y C50 -172.9(2) . . . . ?
 F2 C51 C00Y C46 7.1(3) . . . . ?
 F3 C51 C00Y C50 -53.1(3) . . . . ?
 F3 C51 C00Y C46 126.9(2) . . . . ?
 F1 C51 C00Y C50 66.8(3) . . . . ?
 F1 C51 C00Y C46 -113.2(2) . . . . ?
 C20 P1 C9 C14 107.7(2) . . . . ?
 C20 P1 C9 C10 -75.4(2) . . . . ?
 C20 P1 C22 Fe1 -120.20(15) . . . . ?
 C20 P1 C22 C23 148.8(2) . . . . ?
 C20 P1 C22 C21 -30.5(2) . . . . ?
 C20 C19 C18 C17 0.5(4) . . . . ?
 C20 C15 C16 C17 -0.4(4) . . . . ?
 C51 C00Y C50 C49 178.8(2) . . . . ?
 C51 C00Y C46 C47 -179.6(2) . . . . ?
 C47 C48 C49 C50 1.9(4) . . . . ?
 C47 C48 C49 C52 179.9(2) . . . . ?
 C19 C20 C15 C16 -0.2(4) . . . . ?
 C19 C18 C17 C16 -1.1(4) . . . . ?
 C48 C47 C46 C00Y 1.4(3) . . . . ?
 C48 C47 B1 C31 -153.1(2) . . . . ?
 C48 C47 B1 C39 86.5(2) . . . . ?
 C48 C47 B1 C54 -35.9(3) . . . . ?
 C48 C49 C50 C00Y 0.1(4) . . . . ?
 C48 C49 C52 F10 161.7(3) . . . . ?
 C48 C49 C52 F12 42.7(4) . . . . ?
 C48 C49 C52 F11 -75.4(3) . . . . ?
 C26 C27 C28 Fe1 59.45(16) . . . . ?
 C26 C27 C28 C29 0.1(3) . . . . ?
 C26 C30 C29 Fe1 -57.25(17) . . . . ?
 C26 C30 C29 C28 0.8(3) . . . . ?
 C9 P1 C20 C19 2.6(2) . . . . ?
 C9 P1 C20 C15 -172.20(19) . . . . ?
 C9 P1 C22 Fe1 128.34(15) . . . . ?
 C9 P1 C22 C23 37.3(2) . . . . ?
 C9 P1 C22 C21 -141.9(2) . . . . ?
 C9 C14 C13 C12 -0.2(4) . . . . ?
 C9 C10 C11 C12 0.8(4) . . . . ?
 C50 C00Y C46 C47 0.4(4) . . . . ?
 C50 C49 C52 F10 -20.3(4) . . . . ?
 C50 C49 C52 F12 -139.2(3) . . . . ?
 C50 C49 C52 F11 102.6(3) . . . . ?
 C32 C31 C36 C35 -0.1(3) . . . . ?
 C32 C31 B1 C47 36.4(3) . . . . ?
 C32 C31 B1 C39 152.3(2) . . . . ?
 C32 C31 B1 C54 -86.9(2) . . . . ?
 C32 C33 C34 C35 0.3(3) . . . . ?
 C32 C33 C37 F24 -41.8(3) . . . . ?
 C32 C33 C37 F23 -161.7(2) . . . . ?
 C32 C33 C37 F22 76.8(3) . . . . ?
 C31 C32 C33 C34 -2.2(3) . . . . ?
 C31 C32 C33 C37 -178.8(2) . . . . ?
 C18 C17 C16 C15 1.1(4) . . . . ?
 C14 C9 C10 C11 1.3(4) . . . . ?
 C59 C60 C54 C55 -1.9(3) . . . . ?
 C59 C60 C54 B1 -174.7(2) . . . . ?
 C59 C58 C56 C55 -1.0(3) . . . . ?
 C59 C58 C56 C57 178.9(2) . . . . ?
 C33 C32 C31 C36 2.1(3) . . . . ?
 C33 C32 C31 B1 174.4(2) . . . . ?
 C10 C9 C14 C13 -1.6(4) . . . . ?
 C53 C43 C44 C39 175.8(2) . . . . ?
 C1 P2 C27 Fe1 158.03(16) . . . . ?
 C1 P2 C27 C26 66.5(2) . . . . ?
 C1 P2 C27 C28 -101.0(2) . . . . ?
 C1 P2 C6 C7 -78.89(19) . . . . ?
 C1 P2 C6 C8 164.09(16) . . . . ?
 C1 P2 C6 C5 42.7(2) . . . . ?
 C40 C39 C44 C43 -0.4(3) . . . . ?
 C40 C39 B1 C47 -97.0(2) . . . . ?
 C40 C39 B1 C31 142.1(2) . . . . ?
 C40 C39 B1 C54 26.5(3) . . . . ?
 C40 C41 C45 F8 81.3(3) . . . . ?
 C40 C41 C45 F9 -36.9(4) . . . . ?
 C40 C41 C45 F7 -159.2(2) . . . . ?
 C15 C20 C19 C18 0.2(4) . . . . ?
 C42 C43 C44 C39 -0.9(3) . . . . ?
 C42 C41 C45 F8 -93.7(3) . . . . ?
 C42 C41 C45 F9 148.1(3) . . . . ?
 C42 C41 C45 F7 25.8(4) . . . . ?
 C43 C42 C41 C40 0.2(3) . . . . ?
 C43 C42 C41 C45 175.0(2) . . . . ?
 C27 P2 C6 C7 171.83(17) . . . . ?
 C27 P2 C6 C8 54.81(18) . . . . ?
 C27 P2 C6 C5 -66.6(2) . . . . ?
 C27 C26 C30 Fe1 -59.60(16) . . . . ?
 C27 C26 C30 C29 -0.7(3) . . . . ?
 C60 C59 C58 C56 0.6(4) . . . . ?
 C60 C59 C023 F18 -62.1(3) . . . . ?
 C60 C59 C023 F16 56.7(3) . . . . ?
 C60 C59 C023 F17 178.8(2) . . . . ?
 C60 C54 C55 C56 1.5(3) . . . . ?
 C60 C54 B1 C47 -27.2(3) . . . . ?
 C60 C54 B1 C31 94.9(2) . . . . ?
 C60 C54 B1 C39 -144.8(2) . . . . ?
 C30 C26 C27 Fe1 60.92(17) . . . . ?
 C30 C26 C27 P2 -169.64(18) . . . . ?
 C30 C26 C27 C28 0.3(3) . . . . ?
 C30 C29 C28 Fe1 -58.29(19) . . . . ?
 C30 C29 C28 C27 -0.6(3) . . . . ?
 C39 C40 C41 C42 -1.4(3) . . . . ?
 C39 C40 C41 C45 -176.3(2) . . . . ?
 C54 C55 C56 C58 -0.1(4) . . . . ?
 C54 C55 C56 C57 -180.0(2) . . . . ?
 C36 C31 B1 C47 -151.9(2) . . . . ?
 C36 C31 B1 C39 -36.0(3) . . . . ?
 C36 C31 B1 C54 84.9(2) . . . . ?
 C36 C35 C38 F21 -121.0(2) . . . . ?
 C36 C35 C38 F20 121.0(3) . . . . ?
 C36 C35 C38 F19 -0.3(3) . . . . ?
 C36 C35 C34 C33 1.6(3) . . . . ?
 C38 C35 C36 C31 176.2(2) . . . . ?
 C38 C35 C34 C33 -176.3(2) . . . . ?
 C41 C40 C39 C44 1.5(3) . . . . ?
 C41 C40 C39 B1 174.1(2) . . . . ?
 C41 C42 C43 C53 -175.7(2) . . . . ?
 C41 C42 C43 C44 1.0(3) . . . . ?
 C34 C33 C37 F24 141.6(2) . . . . ?
 C34 C33 C37 F23 21.7(3) . . . . ?
 C34 C33 C37 F22 -99.7(3) . . . . ?
 C34 C35 C36 C31 -1.7(3) . . . . ?
 C34 C35 C38 F21 56.9(3) . . . . ?
 C34 C35 C38 F20 -61.1(3) . . . . ?
 C34 C35 C38 F19 177.6(2) . . . . ?
 C58 C59 C60 C54 0.9(4) . . . . ?
 C58 C59 C023 F18 116.0(3) . . . . ?
 C58 C59 C023 F16 -125.2(3) . . . . ?
 C58 C59 C023 F17 -3.2(4) . . . . ?
 C58 C56 C57 F15 108.1(3) . . . . ?
 C58 C56 C57 F13 -134.1(3) . . . . ?
 C58 C56 C57 F14 -12.7(4) . . . . ?
 C44 C39 B1 C47 75.3(2) . . . . ?
 C44 C39 B1 C31 -45.6(3) . . . . ?
 C44 C39 B1 C54 -161.17(19) . . . . ?
 C55 C54 B1 C47 160.3(2) . . . . ?
 C55 C54 B1 C31 -77.6(2) . . . . ?
 C55 C54 B1 C39 42.7(3) . . . . ?
 C55 C56 C57 F15 -72.0(3) . . . . ?
 C55 C56 C57 F13 45.8(3) . . . . ?
 C55 C56 C57 F14 167.2(2) . . . . ?
 C37 C33 C34 C35 176.8(2) . . . . ?
 C46 C47 C48 C49 -2.6(3) . . . . ?
 C46 C47 B1 C31 34.3(3) . . . . ?
 C46 C47 B1 C39 -86.2(2) . . . . ?
 C46 C47 B1 C54 151.4(2) . . . . ?
 C46 C00Y C50 C49 -1.3(4) . . . . ?
 C22 P1 C20 C19 -106.0(2) . . . . ?
 C22 P1 C20 C15 79.2(2) . . . . ?
 C22 P1 C9 C14 -143.6(2) . . . . ?
 C22 P1 C9 C10 33.4(2) . . . . ?
 C22 C23 C24 Fe1 -58.50(17) . . . . ?
 C22 C23 C24 C25 0.4(3) . . . . ?
 C22 C21 C25 Fe1 57.97(17) . . . . ?
 C22 C21 C25 C24 -0.8(3) . . . . ?
 C023 C59 C60 C54 179.0(2) . . . . ?
 C023 C59 C58 C56 -177.4(2) . . . . ?
 C23 C22 C21 Fe1 60.33(17) . . . . ?
 C23 C22 C21 C25 1.0(3) . . . . ?
 C21 C22 C23 Fe1 -60.66(17) . . . . ?
 C21 C22 C23 C24 -0.8(3) . . . . ?
 C21 C25 C24 Fe1 58.39(19) . . . . ?
 C21 C25 C24 C23 0.3(3) . . . . ?
 C11 C12 C13 C14 2.3(4) . . . . ?
 C13 C12 C11 C10 -2.6(4) . . . . ?
 C6 P2 C27 Fe1 -84.97(18) . . . . ?
 C6 P2 C27 C26 -176.48(19) . . . . ?
 C6 P2 C27 C28 16.0(3) . . . . ?
 C52 C49 C50 C00Y -177.9(2) . . . . ?
 B1 C47 C48 C49 -175.7(2) . . . . ?
 B1 C47 C46 C00Y 174.6(2) . . . . ?
 B1 C31 C36 C35 -172.3(2) . . . . ?
 B1 C39 C44 C43 -173.2(2) . . . . ?
 B1 C54 C55 C56 174.6(2) . . . . ?

_smtbx_masks_special_details       ?
loop_
  _smtbx_masks_void_nr
  _smtbx_masks_void_average_x
  _smtbx_masks_void_average_y
  _smtbx_masks_void_average_z
  _smtbx_masks_void_volume
  _smtbx_masks_void_count_electrons
  _smtbx_masks_void_content
 1 0.000 0.000 0.000 429.9 121.1 '3 CH2Cl2'
 2 0.359 0.529 0.695 14.1 0.0 ?
 3 0.641 0.471 0.305 14.1 0.0 ?

_smtbx_masks_void_probe_radius     1.2
_smtbx_masks_void_truncation_radius  1.2
_olex2_submission_special_instructions  'No special instructions were received'
_oxdiff_exptl_absorpt_empirical_details
;
Empirical correction (ABSPACK) includes:
- Absorption correction using spherical harmonics
- Frame scaling
;
